# Supplementary material for: The Landscape of Microbial Composition and Associated Factors in Pancreatic Ductal Adenocarcinoma Using RNA-Seq Data
Source: Front Oncol. 2021 May 31;11:651350. doi: 10.3389/fonc.2021.651350 (PMC8202409; doi:10.3389/fonc.2021.651350)
Supplement: Supplementary Table 1 — The number of identified microbial reads in each sample across the four PDAC datasets. [file Table_1.xlsx]

## Sheet: Sheet1
Table S1. The number of identified microbial reads in each sample across the 4 PDAC datasets
Study	SampleName	Bacteria	Archaea	Viruses	Microbe
ERP022034	SAMEA103909683	40084	4	10256	50344
ERP022034	SAMEA103909684	27278	0	27441	54719
ERP022034	SAMEA103909685	61474	6	21094	82574
ERP022034	SAMEA103909686	42826	5	17327	60158
ERP022034	SAMEA103909687	41235	9	6800	48044
ERP022034	SAMEA103909688	38282	3	5655	43940
ERP022034	SAMEA103909689	45519	0	16584	62103
ERP022034	SAMEA103909690	29312	0	7666	36978
ERP022034	SAMEA103909691	54156	0	8275	62431
ERP022034	SAMEA103909692	45499	0	6246	51745
ERP022034	SAMEA103909693	20405	1	22172	42578
ERP022034	SAMEA103909694	74279	12	16165	90456
ERP022034	SAMEA103909695	114346	0	4851	119197
ERP022034	SAMEA103909696	18980	0	3875	22855
ERP022034	SAMEA103909697	30880	0	6502	37382
ERP022034	SAMEA103909698	33994	2	15462	49458
ERP022034	SAMEA103909699	35622	15	10751	46388
ERP022034	SAMEA103909700	39988	2	16399	56389
ERP022034	SAMEA103909701	24591	1	5602	30194
ERP022034	SAMEA103909702	25579	0	6356	31935
ERP022034	SAMEA103909703	25763	0	22200	47963
ERP022034	SAMEA103909704	38364	0	9302	47666
ERP022034	SAMEA103909705	30757	0	10107	40864
ERP022034	SAMEA103909706	68993	0	19737	88730
ERP022034	SAMEA103909707	22309	0	30244	52553
ERP022034	SAMEA103909708	19249	0	25058	44307
ERP022034	SAMEA103909709	28740	3	5082	33825
ERP022034	SAMEA103909710	22258	2	35432	57692
ERP022034	SAMEA103909711	40977	0	8769	49746
ERP022034	SAMEA103909712	30710	2	40761	71473
SRP096338	SRR5163409	16218	6	8	16232
SRP096338	SRR5163410	23253	12	25	23290
SRP096338	SRR5163411	3276	0	10	3286
SRP096338	SRR5163412	5755	0	1	5756
SRP096338	SRR5163413	11522	9	5	11536
SRP096338	SRR5163414	92135	1	78	92214
SRP096338	SRR5163415	24075	180	111	24366
SRP096338	SRR5163416	125262	17	41	125320
SRP096338	SRR5163417	14953	0	8	14961
SRP096338	SRR5163418	73959	5	39	74003
SRP096338	SRR5163419	5366	3	15	5384
SRP096338	SRR5163420	3873	1	16	3890
SRP096338	SRR5163421	22450	0	18	22468
SRP096338	SRR5163422	14239	15	42	14296
SRP096338	SRR5163423	22167	23	73	22263
SRP096338	SRR5163424	83163	6	17	83186
SRP096338	SRR5163425	62382	3	0	62385
SRP096338	SRR5163426	12127	0	2	12129
SRP096338	SRR5163427	14136	4	1	14141
SRP096338	SRR5163428	19229	10	26	19265
SRP096338	SRR5163429	6602	1	1	6604
SRP096338	SRR5163430	8719	1	16	8736
SRP096338	SRR5163431	11137	7	3	11147
SRP096338	SRR5163432	20977	25	9	21011
SRP096338	SRR5163433	6049	0	8	6057
SRP096338	SRR5163434	12507	0	13	12520
SRP096338	SRR5163435	66253	83	62	66398
SRP096338	SRR5163436	124127	154	115	124396
SRP096338	SRR5163437	38514	5	17	38536
SRP096338	SRR5163438	64368	9	20	64397
SRP096338	SRR5163439	4067	7	0	4074
SRP096338	SRR5163440	7763	9	2	7774
SRP096338	SRR5163441	1220	127	66	1413
SRP096338	SRR5163442	2687	255	74	3016
SRP096338	SRR5163445	29272	3	9	29284
SRP096338	SRR5163446	147169	30	93	147292
SRP096338	SRR5163447	23708	1	15	23724
SRP096338	SRR5163448	195706	13	75	195794
SRP096338	SRR5163449	26143	0	11	26154
SRP096338	SRR5163450	37598	4	279	37881
SRP096338	SRR5163451	22102	0	11	22113
SRP096338	SRR5163452	92800	22	44	92866
SRP096338	SRR5163453	12438	181	12	12631
SRP096338	SRR5163454	73637	172	44	73853
SRP096338	SRR5163455	75250	172	84	75506
SRP096338	SRR5163456	254177	139	1225	255541
SRP096338	SRR5163457	22151	213	107	22471
SRP096338	SRR5163458	45244	258	367	45869
SRP096338	SRR5163459	18648	76	129	18853
SRP096338	SRR5163460	135462	129	520	136111
SRP096338	SRR5163461	28480	80	57	28617
SRP096338	SRR5163462	118965	197	88	119250
SRP096338	SRR5163463	29110	141	4	29255
SRP096338	SRR5163464	96393	121	28	96542
SRP096338	SRR5163465	96348	137	29	96514
SRP096338	SRR5163466	676494	16	111	676621
SRP096338	SRR5163467	13605	92	1	13698
SRP096338	SRR5163468	188502	331	12	188845
SRP096338	SRR5163469	60684	479	26	61189
SRP096338	SRR5163470	27107	380	7	27494
SRP096338	SRR5163471	114011	12	105	114128
SRP096338	SRR5163472	160979	27	43	161049
SRP096338	SRR5163473	68171	0	7	68178
SRP096338	SRR5163474	25938	62	11	26011
SRP096338	SRR5163475	77469	66	43	77578
SRP096338	SRR5163476	155492	127	54	155673
SRP096338	SRR5163477	10687	6	44	10737
SRP096338	SRR5163478	42075	73	149	42297
SRP096338	SRR5163479	73209	24	40	73273
SRP096338	SRR5163480	242881	225	111	243217
SRP096338	SRR5163481	67138	11	3	67152
SRP096338	SRR5163482	19712	16	5	19733
SRP096338	SRR5163483	37361	3	69	37433
SRP096338	SRR5163484	77742	4	37	77783
SRP096338	SRR5163485	23279	99	84	23462
SRP096338	SRR5163486	116119	9	168	116296
SRP096338	SRR5163487	4452	217	4	4673
SRP096338	SRR5163488	38707	129	12	38848
SRP096338	SRR5163489	5118	109	1	5228
SRP096338	SRR5163490	19934	1	38	19973
SRP096338	SRR5163491	32625	28	37	32690
SRP096338	SRR5163492	23361	0	82	23443
SRP096338	SRR5163493	18644	2	41	18687
SRP096338	SRR5163494	29079	13	102	29194
SRP096338	SRR5163495	6889	1	5	6895
SRP096338	SRR5163496	47482	64	28	47574
SRP096338	SRR5163497	53037	3	3	53043
SRP096338	SRR5163498	23190	35	31	23256
SRP096338	SRR5163499	6190	1	144	6335
SRP096338	SRR5163500	41096	43	20	41159
SRP096338	SRR5163501	10974	6	190	11170
SRP096338	SRR5163502	22581	4	929	23514
SRP096338	SRR5163503	3786	5	22	3813
SRP096338	SRR5163504	46931	7	46	46984
SRP096338	SRR5163505	18940	7	7	18954
SRP096338	SRR5163506	29750	5	61	29816
SRP096338	SRR5163507	40641	12	14	40667
SRP096338	SRR5163508	19495	7	155	19657
SRP096338	SRR5163509	31593	16	7	31616
SRP096338	SRR5163510	73196	15	45	73256
SRP096338	SRR5163511	35643	86	26	35755
SRP096338	SRR5163512	98620	101	10	98731
SRP096338	SRR5163513	35897	18	52	35967
SRP096338	SRR5163514	54357	10	113	54480
SRP096338	SRR5163515	8890	9	67	8966
SRP096338	SRR5163516	164833	8	155	164996
SRP096338	SRR5163517	52285	1	7	52293
SRP096338	SRR5163518	55155	1	26	55182
SRP096338	SRR5163519	9106	5	14	9125
SRP096338	SRR5163520	10107	1	14	10122
SRP096338	SRR5163521	161611	6	104	161721
SRP096338	SRR5163522	232141	14	80	232235
SRP096338	SRR5163523	4717	1	20	4738
SRP096338	SRR5163524	12563	1	52	12616
SRP096338	SRR5163525	9238	2	4	9244
SRP096338	SRR5163526	146659	35	107	146801
SRP096338	SRR5163527	18592	4	20	18616
SRP096338	SRR5163528	38356	7	2	38365
SRP096338	SRR5163529	7036	0	18	7054
SRP096338	SRR5163530	148617	5	11	148633
SRP096338	SRR5163531	85564	2	76	85642
SRP096338	SRR5163532	181177	2	41	181220
SRP096338	SRR5163533	18396	9	135	18540
SRP096338	SRR5163534	99499	8	18	99525
SRP096338	SRR5163535	10767	4	36	10807
SRP096338	SRR5163536	10019	1	6	10026
SRP096338	SRR5163537	5356	0	6	5362
SRP096338	SRR5163538	496062	4	4218	500284
SRP096338	SRR5163539	87586	0	33	87619
SRP096338	SRR5163540	146646	3	126	146775
SRP096338	SRR5163541	46676	0	20	46696
SRP096338	SRR5163542	54418	1	124	54543
SRP096338	SRR5163543	310920	480	0	311400
SRP096338	SRR5163544	259088	377	1	259466
SRP096338	SRR5163545	354883	498	1	355382
SRP096338	SRR5163546	347178	467	22	347667
SRP096338	SRR5163547	337111	535	4	337650
SRP096338	SRR5163548	354400	544	4	354948
SRP096338	SRR5163549	4016	2	12	4030
SRP096338	SRR5163550	1369	0	1	1370
SRP096338	SRR5163551	3233	0	3	3236
SRP096338	SRR5163552	84965	3	19	84987
SRP096338	SRR5163553	851	0	1	852
SRP096338	SRR5163554	10847	0	24	10871
SRP096338	SRR5163555	4335	0	0	4335
SRP096338	SRR5163556	8099	0	1	8100
SRP096338	SRR5163557	5764	12	14	5790
SRP096338	SRR5163558	6498	0	5	6503
SRP096338	SRR5163559	9367	0	0	9367
SRP096338	SRR5163560	3850	1	32	3883
SRP096338	SRR5163571	3645	354	4	4003
SRP096338	SRR5163572	7039	560	2	7601
SRP096338	SRR5163573	1675	217	3	1895
SRP096338	SRR5163574	903	164	3	1070
SRP096338	SRR5163575	1045	270	4	1319
SRP096338	SRR5163576	1898	259	0	2157
SRP096338	SRR5163577	1977	428	1	2406
SRP096338	SRR7963375	65048	117	1474	66639
SRP096338	SRR7963376	60869	16	8	60893
SRP096338	SRR7963377	57750	37	39	57826
SRP096338	SRR7963378	69260	52	36	69348
SRP096338	SRR7963379	15928	36	46	16010
SRP096338	SRR7963380	8762	13	45	8820
SRP096338	SRR7963381	4067	0	2	4069
SRP096338	SRR7963382	7153	1	4	7158
SRP096338	SRR7963383	16724	1	4	16729
SRP096338	SRR7963384	26181	1	19	26201
SRP096338	SRR7963385	222173	10	29	222212
SRP096338	SRR7963386	9857	0	30	9887
SRP096338	SRR7963387	39110	1	42	39153
SRP096338	SRR7963388	27330	2	0	27332
SRP096338	SRR7963389	7388	2	0	7390
SRP096338	SRR7963390	3660	0	5	3665
SRP096338	SRR7963391	9122	0	6	9128
SRP096338	SRR7963392	2472	6	1	2479
SRP096338	SRR7963393	43088	0	11	43099
SRP096338	SRR7963394	2264	0	1	2265
SRP096338	SRR7963395	17268	0	37	17305
SRP096338	SRR7963396	5771	152	155	6078
SRP096338	SRR7963397	2296	1	22	2319
SRP096338	SRR7963398	21931	1	14	21946
SRP096338	SRR7963399	2060	0	1	2061
SRP096338	SRR7963400	4360	0	13	4373
SRP096338	SRR7963401	4636	0	2	4638
SRP096338	SRR7963402	7785	0	2	7787
SRP096338	SRR7963403	4953	0	7	4960
SRP096338	SRR7963404	4453	1	12	4466
SRP096338	SRR7963405	1891	2	3	1896
SRP096338	SRR7963406	1486	0	20	1506
SRP096338	SRR7963407	13706	1	3	13710
SRP096338	SRR7963408	2692	1	0	2693
SRP096338	SRR7963409	887	0	0	887
SRP096338	SRR7963410	3486	0	115	3601
SRP096338	SRR7963411	17887	0	32	17919
SRP096338	SRR7963412	20687	2	6	20695
SRP096338	SRR7963413	4100	0	42	4142
SRP096338	SRR7963414	11392	0	70	11462
SRP096338	SRR7963415	31386	2	23	31411
SRP096338	SRR7963416	9159	0	4	9163
SRP096338	SRR7963417	4547	0	4	4551
SRP096338	SRR7963418	9613	0	5	9618
SRP096338	SRR7963419	27292	1	14	27307
SRP096338	SRR7963420	45877	1	236	46114
SRP096338	SRR7963421	72526	0	26	72552
SRP096338	SRR7963422	10169	0	3	10172
SRP096338	SRR7963423	3356	0	5	3361
SRP096338	SRR7963424	3390	0	11	3401
SRP096338	SRR7963425	19196	2	153	19351
SRP096338	SRR7963426	7475	4	1	7480
SRP096338	SRR7963427	24516	1	86	24603
SRP096338	SRR7963428	13010	0	6	13016
SRP096338	SRR7963429	12010	0	2	12012
SRP096338	SRR7963430	7311	6	5	7322
SRP096338	SRR7963431	9866	0	4	9870
SRP197641	SRR11124448	12170	0	77	12247
SRP197641	SRR11124449	12500	0	14	12514
SRP197641	SRR11124450	8252	0	2	8254
SRP197641	SRR11124451	36703	0	18	36721
SRP197641	SRR11124452	2757	0	4	2761
SRP197641	SRR11124453	16461	0	7	16468
SRP197641	SRR11124454	10159	0	1	10160
SRP197641	SRR11124455	16123	0	3	16126
SRP197641	SRR11124456	11823	1	2	11826
SRP197641	SRR11124457	2442	0	2	2444
SRP197641	SRR11124458	7621	0	3	7624
SRP197641	SRR11124459	5730	0	2	5732
SRP197641	SRR11124460	13308	0	3	13311
SRP197641	SRR11124461	17150	2	6	17158
SRP197641	SRR11124462	6523	0	3	6526
SRP197641	SRR11124463	50009	0	23	50032
SRP197641	SRR11124464	25031	0	26	25057
SRP197641	SRR11124465	1733942	3	1519	1735464
SRP197641	SRR11124466	6745	0	0	6745
SRP197641	SRR11124467	37504	0	6	37510
SRP197641	SRR11124468	128204	0	4	128208
SRP197641	SRR11124469	36618	0	2	36620
SRP197641	SRR11124470	3533	1	8	3542
SRP197641	SRR11124471	6848	5	6	6859
SRP197641	SRR11124472	9030	0	2	9032
SRP197641	SRR11124473	26225	0	1	26226
SRP197641	SRR11124474	14919	0	5	14924
SRP197641	SRR11124475	13279	0	3	13282
SRP197641	SRR11124476	11358	0	6	11364
SRP197641	SRR11124477	17272	0	1	17273
SRP197641	SRR11124478	13649	0	4	13653
SRP197641	SRR11124479	13243	0	5	13248
SRP197641	SRR11124480	16212	0	0	16212
SRP197641	SRR11124481	96876	1	4	96881
SRP197641	SRR11124482	14272	0	3	14275
SRP197641	SRR11124483	19356	0	4	19360
SRP197641	SRR11124484	116753	0	11	116764
SRP197641	SRR11124485	50616	0	6	50622
SRP197641	SRR11124486	18876	0	2	18878
SRP197641	SRR11124487	21749	0	2	21751
SRP197641	SRR11124488	7002	0	2	7004
SRP197641	SRR11124489	20969	0	16	20985
SRP197641	SRR11124490	188074	1	9	188084
SRP197641	SRR11124491	39976	2	9	39987
SRP197641	SRR11124492	8464	0	0	8464
SRP197641	SRR11124493	1194447	3	1318	1195768
SRP197641	SRR11124494	2431	0	1	2432
SRP197641	SRR11124495	11004	0	5	11009
SRP197641	SRR11124496	16081	0	1	16082
SRP197641	SRR11124497	9038	0	3	9041
SRP197641	SRR11124498	8140	2	3	8145
SRP197641	SRR11124499	29314	0	3	29317
SRP197641	SRR11124500	40482	1	10	40493
SRP197641	SRR11124501	33086	0	3	33089
SRP197641	SRR11124502	757771	8	116	757895
SRP197641	SRR11124503	78051	0	4	78055
SRP197641	SRR11124504	68817	0	6	68823
SRP197641	SRR11124505	4923	0	1	4924
SRP197641	SRR11124506	8982	0	1	8983
SRP197641	SRR11124507	6595	4	0	6599
SRP197641	SRR11124508	45070	0	6	45076
SRP197641	SRR11124509	21532	0	6	21538
SRP197641	SRR11124510	1063307	5	55	1063367
SRP197641	SRR11124511	617418	2	4	617424
SRP197641	SRR11124512	24138	1	6	24145
SRP197641	SRR11124513	21398	0	6	21404
SRP197641	SRR9043534	2	0	0	2
SRP197641	SRR9043535	2	0	0	2
SRP197641	SRR9043536	0	0	0	0
SRP197641	SRR9043537	7	0	0	7
SRP197641	SRR9043538	3	0	0	3
SRP197641	SRR9043539	1	0	0	1
SRP197641	SRR9043540	4	0	0	4
SRP197641	SRR9043541	207	0	0	207
SRP197641	SRR9043542	10	0	0	10
SRP197641	SRR9043543	12	0	0	12
SRP197641	SRR9043544	44	0	2	46
SRP197641	SRR9043545	0	0	0	0
SRP197641	SRR9043546	4	0	4	8
SRP197641	SRR9043547	12	0	0	12
SRP197641	SRR9043548	1	0	0	1
SRP197641	SRR9043549	2	0	0	2
SRP197641	SRR9043550	4	0	0	4
SRP197641	SRR9043551	0	0	0	0
SRP197641	SRR9043552	0	0	0	0
SRP197641	SRR9043553	0	0	0	0
SRP197641	SRR9043554	6	0	0	6
SRP197641	SRR9043555	901	0	0	901
SRP197641	SRR9043556	1	0	0	1
SRP197641	SRR9043557	1609	0	0	1609
SRP197641	SRR9043558	1	0	0	1
SRP197641	SRR9043559	1	0	0	1
SRP197641	SRR9043560	9	0	0	9
SRP197641	SRR9043561	12	0	0	12
SRP197641	SRR9043562	1	0	0	1
SRP197641	SRR9043563	1	0	0	1
SRP197641	SRR9043564	0	0	0	0
SRP197641	SRR9043565	741	0	0	741
SRP197641	SRR9043566	100	0	0	100
SRP197641	SRR9043567	3178	0	0	3178
SRP197641	SRR9043568	10008	0	0	10008
SRP197641	SRR9043569	1	0	0	1
SRP197641	SRR9043570	383	0	0	383
SRP197641	SRR9043571	5	0	0	5
SRP197641	SRR9043572	4491	0	0	4491
SRP197641	SRR9043573	0	0	0	0
SRP197641	SRR9043574	20	0	0	20
SRP197641	SRR9043575	0	0	0	0
SRP197641	SRR9043576	0	0	0	0
SRP197641	SRR9043577	3	0	0	3
SRP197641	SRR9043578	3	0	0	3
SRP197641	SRR9043579	386	0	7471	7857
SRP197641	SRR9043580	1177	4	25562	26743
SRP197641	SRR9043581	426	0	4069	4495
SRP197641	SRR9043582	8	0	14	22
SRP197641	SRR9043583	82	0	89	171
SRP197641	SRR9043584	412	3	2418	2833
SRP197641	SRR9043585	8	0	11	19
SRP197641	SRR9043586	4890	1	71	4962
SRP197641	SRR9043587	25	0	122	147
SRP197641	SRR9043588	349	0	18	367
SRP197641	SRR9043589	2058	1615	44540	48213
SRP197641	SRR9043590	627	2	41284	41913
SRP197641	SRR9043591	3194	622	15607	19423
SRP197641	SRR9043592	9182	2	383	9567
SRP197641	SRR9043593	436	489	5277	6202
SRP197641	SRR9043594	2139	9	26883	29031
SRP197641	SRR9043595	3859	1	4969	8829
SRP197641	SRR9043596	610	4	11954	12568
SRP197641	SRR9043597	406	2	9814	10222
SRP197641	SRR9043598	578	2	20951	21531
SRP197641	SRR9043599	813	4	25303	26120
SRP197641	SRR9043600	488	3	9069	9560
SRP197641	SRR9043601	1329	5	17418	18752
SRP197641	SRR9043602	604	4	13292	13900
SRP197641	SRR9043603	342	3	8591	8936
SRP197641	SRR9043604	2089	13	39042	41144
SRP197641	SRR9043605	1297	5	36120	37422
SRP197641	SRR9043606	418	0	11315	11733
SRP197641	SRR9043607	72	0	0	72
SRP197641	SRR9043608	36	0	0	36
SRP197641	SRR9043609	26	0	0	26
SRP197641	SRR9043610	549	0	0	549
SRP197641	SRR9043611	10	0	0	10
SRP197641	SRR9043612	1357	1	0	1358
SRP197641	SRR9043613	88364	2	0	88366
SRP197641	SRR9043614	1735	0	0	1735
SRP197641	SRR9043615	657	0	0	657
SRP197641	SRR9043616	1486	0	0	1486
SRP197641	SRR9043617	647	0	0	647
SRP197641	SRR9043618	419	0	0	419
SRP197641	SRR9043619	621	0	0	621
SRP197641	SRR9043620	693	0	0	693
SRP197641	SRR9043621	1003	0	1	1004
SRP197641	SRR9043622	614	0	0	614
SRP197641	SRR9043623	590	0	4	594
SRP197641	SRR9043624	643	0	0	643
SRP197641	SRR9043625	77895	4	3	77902
SRP197641	SRR9043626	733	0	5	738
SRP197641	SRR9043627	493	0	0	493
SRP197641	SRR9043628	461	0	0	461
SRP197641	SRR9043629	170577	3	0	170580
SRP197641	SRR9043630	629	0	1	630
SRP197641	SRR9043631	34584	1	0	34585
SRP197641	SRR9043632	2485	0	0	2485
SRP197641	SRR9043633	609	0	4	613
SRP197641	SRR9043634	95049	2	0	95051
SRP197641	SRR9043635	505	0	0	505
SRP197641	SRR9043636	620	0	3	623
SRP197641	SRR9043637	547	0	0	547
SRP197641	SRR9043638	1190	0	3	1193
SRP197641	SRR9043639	748	0	0	748
SRP197641	SRR9043640	1104	0	1	1105
SRP197641	SRR9043641	641	0	0	641
SRP197641	SRR9043642	331	0	0	331
SRP197641	SRR9043643	441	0	0	441
SRP197641	SRR9043644	255593	4	0	255597
SRP197641	SRR9043645	1348	0	3	1351
SRP197641	SRR9043646	78399	3	0	78402
SRP197641	SRR9043647	923	0	0	923
SRP197641	SRR9043648	441	0	0	441
SRP197641	SRR9043649	536	0	0	536
SRP197641	SRR9043650	502	0	0	502
SRP197641	SRR9043651	725	0	0	725
SRP197641	SRR9043652	347	0	0	347
SRP197641	SRR9043653	860	0	1	861
SRP197641	SRR9043654	4212	0	3	4215
SRP197641	SRR9043655	1443	0	0	1443
SRP197641	SRR9043656	753	0	0	753
SRP197641	SRR9043657	1274	0	1	1275
SRP197641	SRR9043658	1388	0	0	1388
TCGA-PAAD	s854	2635844	548	329	2636721
TCGA-PAAD	s766	224062	1122	411	225595
TCGA-PAAD	s866	3041860	576	354	3042790
TCGA-PAAD	s835	172456	587	307	173350
TCGA-PAAD	s771	247901	694	334	248929
TCGA-PAAD	s888	712414	502	141	713057
TCGA-PAAD	s768	384174	1795	884	386853
TCGA-PAAD	s838	2792872	516	266	2793654
TCGA-PAAD	s741	323458	1024	1063	325545
TCGA-PAAD	s889	148652	556	307	149515
TCGA-PAAD	s783	725896	455	221	726572
TCGA-PAAD	s911	96974	500	252	97726
TCGA-PAAD	s870	668542	404	160	669106
TCGA-PAAD	s784	237034	381	223	237638
TCGA-PAAD	s890	1814847	567	295	1815709
TCGA-PAAD	s863	332872	547	315	333734
TCGA-PAAD	s781	241388	1205	411	243004
TCGA-PAAD	s754	266633	848	407	267888
TCGA-PAAD	s841	410333	387	2811	413531
TCGA-PAAD	s895	194814	764	393	195971
TCGA-PAAD	s749	194610	1106	497	196213
TCGA-PAAD	s848	1138120	488	312	1138920
TCGA-PAAD	s815	243427	539	412	244378
TCGA-PAAD	s844	524177	563	336	525076
TCGA-PAAD	s884	87910	443	201	88554
TCGA-PAAD	s883	81023	345	216	81584
TCGA-PAAD	s744	3563607	683	276	3564566
TCGA-PAAD	s779	169778	558	355	170691
TCGA-PAAD	s900	108233	360	212	108805
TCGA-PAAD	s860	308075	647	474	309196
TCGA-PAAD	s794	355241	606	454	356301
TCGA-PAAD	s858	2746463	573	295	2747331
TCGA-PAAD	s829	2223977	452	262	2224691
TCGA-PAAD	s782	106938	256	150	107344
TCGA-PAAD	s738	2610693	835	351	2611879
TCGA-PAAD	s790	158328	510	311	159149
TCGA-PAAD	s873	971571	453	243	972267
TCGA-PAAD	s753	200543	983	630	202156
TCGA-PAAD	s769	194166	1169	544	195879
TCGA-PAAD	s776	222399	545	319	223263
TCGA-PAAD	s733	188204	823	508	189535
TCGA-PAAD	s903	7163749	701	276	7164726
TCGA-PAAD	s801	123400	470	300	124170
TCGA-PAAD	s910	126109	414	176	126699
TCGA-PAAD	s734	274686	677	375	275738
TCGA-PAAD	s800	131369	377	268	132014
TCGA-PAAD	s808	2591057	582	381	2592020
TCGA-PAAD	s777	208098	549	326	208973
TCGA-PAAD	s830	359646	537	350	360533
TCGA-PAAD	s772	752706	354	250	753310
TCGA-PAAD	s904	443719	551	313	444583
TCGA-PAAD	s805	119028	365	370	119763
TCGA-PAAD	s759	3029382	868	600	3030850
TCGA-PAAD	s763	361419	1541	883	363843
TCGA-PAAD	s778	237622	588	551	238761
TCGA-PAAD	s775	152043	502	283	152828
TCGA-PAAD	s899	162177	295	141	162613
TCGA-PAAD	s880	3290557	720	162	3291439
TCGA-PAAD	s824	311821	444	301	312566
TCGA-PAAD	s739	1632270	668	370	1633308
TCGA-PAAD	s842	385588	540	415	386543
TCGA-PAAD	s798	121234	403	321	121958
TCGA-PAAD	s905	140008	869	278	141155
TCGA-PAAD	s740	210729	783	443	211955
TCGA-PAAD	s797	200459	513	318	201290
TCGA-PAAD	s732	214192	991	549	215732
TCGA-PAAD	s789	152389	445	260	153094
TCGA-PAAD	s856	280236	464	303	281003
TCGA-PAAD	s793	614512	736	499	615747
TCGA-PAAD	s743	4916939	549	231	4917719
TCGA-PAAD	s731	124967	556	313	125836
TCGA-PAAD	s908	201519	758	441	202718
TCGA-PAAD	s836	649430	512	278	650220
TCGA-PAAD	s761	333836	2136	1101	337073
TCGA-PAAD	s902	85405	389	200	85994
TCGA-PAAD	s765	706082	2083	1239	709404
TCGA-PAAD	s760	221928	1156	418	223502
TCGA-PAAD	s747	180574	841	456	181871
TCGA-PAAD	s837	390939	701	379	392019
TCGA-PAAD	s886	52037	243	96	52376
TCGA-PAAD	s821	6444310	423	278	6445011
TCGA-PAAD	s819	3703980	596	443	3705019
TCGA-PAAD	s857	1128867	431	252	1129550
TCGA-PAAD	s891	313781	746	365	314892
TCGA-PAAD	s746	256327	662	463	257452
TCGA-PAAD	s809	296519	584	249	297352
TCGA-PAAD	s874	290278	500	355	291133
TCGA-PAAD	s802	156494	584	377	157455
TCGA-PAAD	s878	1676160	408	239	1676807
TCGA-PAAD	s792	188163	464	313	188940
TCGA-PAAD	s864	1214525	505	267	1215297
TCGA-PAAD	s869	2612706	456	309	2613471
TCGA-PAAD	s846	293405	475	359	294239
TCGA-PAAD	s839	836648	484	312	837444
TCGA-PAAD	s755	2235146	734	349	2236229
TCGA-PAAD	s894	722232	384	184	722800
TCGA-PAAD	s861	609813	636	357	610806
TCGA-PAAD	s834	1768451	615	313	1769379
TCGA-PAAD	s875	168341	453	242	169036
TCGA-PAAD	s853	299831	766	369	300966
TCGA-PAAD	s810	985493	407	274	986174
TCGA-PAAD	s906	65908	349	148	66405
TCGA-PAAD	s737	1733483	855	354	1734692
TCGA-PAAD	s751	210106	1070	582	211758
TCGA-PAAD	s832	1717304	451	237	1717992
TCGA-PAAD	s799	687158	482	368	688008
TCGA-PAAD	s745	175076	1007	387	176470
TCGA-PAAD	s897	850407	492	248	851147
TCGA-PAAD	s896	198224	1078	312	199614
TCGA-PAAD	s879	275983	202	150	276335
TCGA-PAAD	s736	169213	698	343	170254
TCGA-PAAD	s909	112160	376	225	112761
TCGA-PAAD	s786	155468	491	286	156245
TCGA-PAAD	s871	477324	492	311	478127
TCGA-PAAD	s901	169297	500	238	170035
TCGA-PAAD	s774	198158	679	353	199190
TCGA-PAAD	s752	170217	942	476	171635
TCGA-PAAD	s855	2015822	662	351	2016835
TCGA-PAAD	s791	108113	400	533	109046
TCGA-PAAD	s758	187134	1161	455	188750
TCGA-PAAD	s825	1666844	615	339	1667798
TCGA-PAAD	s729	220319	1131	556	222006
TCGA-PAAD	s882	116274	460	225	116959
TCGA-PAAD	s742	3334312	796	269	3335377
TCGA-PAAD	s859	518100	403	224	518727
TCGA-PAAD	s735	177927	1127	720	179774
TCGA-PAAD	s850	477117	527	351	477995
TCGA-PAAD	s823	207251	549	281	208081
TCGA-PAAD	s750	235303	1474	661	237438
TCGA-PAAD	s804	226390	520	335	227245
TCGA-PAAD	s748	163568	692	539	164799
TCGA-PAAD	s826	319010	738	349	320097
TCGA-PAAD	s795	425332	420	467	426219
TCGA-PAAD	s828	406485	474	374	407333
TCGA-PAAD	s756	189721	1168	564	191453
TCGA-PAAD	s820	229923	479	258	230660
TCGA-PAAD	s876	227600	484	280	228364
TCGA-PAAD	s881	618528	304	128	618960
TCGA-PAAD	s773	146331	521	317	147169
TCGA-PAAD	s872	277612	615	277	278504
TCGA-PAAD	s796	106103	396	210	106709
TCGA-PAAD	s852	865904	477	251	866632
TCGA-PAAD	s757	317173	924	482	318579
TCGA-PAAD	s814	209098	503	302	209903
TCGA-PAAD	s843	5828171	448	270	5828889
TCGA-PAAD	s822	166740	564	330	167634
TCGA-PAAD	s865	234062	815	352	235229
