# Supplementary material for: The Landscape of Microbial Composition and Associated Factors in Pancreatic Ductal Adenocarcinoma Using RNA-Seq Data
Source: Front Oncol. 2021 May 31;11:651350. doi: 10.3389/fonc.2021.651350 (PMC8202409; doi:10.3389/fonc.2021.651350)
Supplement: Supplementary Table 2 — The number of identified genus in each sample across the four PDAC datasets. [file Table_2.xlsx]

## Sheet: Sheet1
SampleName	The number of taxa	Study
SAMEA103909683	264	ERP022034
SAMEA103909684	202	ERP022034
SAMEA103909685	367	ERP022034
SAMEA103909686	305	ERP022034
SAMEA103909687	301	ERP022034
SAMEA103909688	286	ERP022034
SAMEA103909689	250	ERP022034
SAMEA103909690	270	ERP022034
SAMEA103909691	310	ERP022034
SAMEA103909692	235	ERP022034
SAMEA103909693	192	ERP022034
SAMEA103909694	314	ERP022034
SAMEA103909695	329	ERP022034
SAMEA103909696	199	ERP022034
SAMEA103909697	215	ERP022034
SAMEA103909698	244	ERP022034
SAMEA103909699	305	ERP022034
SAMEA103909700	256	ERP022034
SAMEA103909701	178	ERP022034
SAMEA103909702	186	ERP022034
SAMEA103909703	198	ERP022034
SAMEA103909704	228	ERP022034
SAMEA103909705	245	ERP022034
SAMEA103909706	359	ERP022034
SAMEA103909707	207	ERP022034
SAMEA103909708	169	ERP022034
SAMEA103909709	223	ERP022034
SAMEA103909710	175	ERP022034
SAMEA103909711	274	ERP022034
SAMEA103909712	205	ERP022034
SRR11124448	130	SRP197641
SRR11124449	145	SRP197641
SRR11124450	101	SRP197641
SRR11124451	198	SRP197641
SRR11124452	134	SRP197641
SRR11124453	173	SRP197641
SRR11124454	118	SRP197641
SRR11124455	143	SRP197641
SRR11124456	174	SRP197641
SRR11124457	116	SRP197641
SRR11124458	220	SRP197641
SRR11124459	178	SRP197641
SRR11124460	124	SRP197641
SRR11124461	154	SRP197641
SRR11124462	113	SRP197641
SRR11124463	194	SRP197641
SRR11124464	151	SRP197641
SRR11124465	425	SRP197641
SRR11124466	84	SRP197641
SRR11124467	243	SRP197641
SRR11124468	312	SRP197641
SRR11124469	194	SRP197641
SRR11124470	117	SRP197641
SRR11124471	175	SRP197641
SRR11124472	134	SRP197641
SRR11124473	148	SRP197641
SRR11124474	180	SRP197641
SRR11124475	146	SRP197641
SRR11124476	124	SRP197641
SRR11124477	143	SRP197641
SRR11124478	149	SRP197641
SRR11124479	117	SRP197641
SRR11124480	111	SRP197641
SRR11124481	302	SRP197641
SRR11124482	145	SRP197641
SRR11124483	179	SRP197641
SRR11124484	172	SRP197641
SRR11124485	114	SRP197641
SRR11124486	149	SRP197641
SRR11124487	186	SRP197641
SRR11124488	56	SRP197641
SRR11124489	163	SRP197641
SRR11124490	379	SRP197641
SRR11124491	213	SRP197641
SRR11124492	54	SRP197641
SRR11124493	522	SRP197641
SRR11124494	112	SRP197641
SRR11124495	129	SRP197641
SRR11124496	159	SRP197641
SRR11124497	121	SRP197641
SRR11124498	145	SRP197641
SRR11124499	195	SRP197641
SRR11124500	184	SRP197641
SRR11124501	203	SRP197641
SRR11124502	570	SRP197641
SRR11124503	254	SRP197641
SRR11124504	290	SRP197641
SRR11124505	44	SRP197641
SRR11124506	110	SRP197641
SRR11124507	156	SRP197641
SRR11124508	215	SRP197641
SRR11124509	207	SRP197641
SRR11124510	571	SRP197641
SRR11124511	416	SRP197641
SRR11124512	162	SRP197641
SRR11124513	170	SRP197641
SRR5163409	289	SRP096338
SRR5163410	333	SRP096338
SRR5163411	96	SRP096338
SRR5163412	112	SRP096338
SRR5163413	200	SRP096338
SRR5163414	170	SRP096338
SRR5163415	285	SRP096338
SRR5163416	461	SRP096338
SRR5163417	222	SRP096338
SRR5163418	425	SRP096338
SRR5163419	171	SRP096338
SRR5163420	94	SRP096338
SRR5163421	269	SRP096338
SRR5163422	252	SRP096338
SRR5163423	271	SRP096338
SRR5163424	301	SRP096338
SRR5163425	321	SRP096338
SRR5163426	150	SRP096338
SRR5163427	299	SRP096338
SRR5163428	335	SRP096338
SRR5163429	169	SRP096338
SRR5163430	186	SRP096338
SRR5163431	246	SRP096338
SRR5163432	300	SRP096338
SRR5163433	167	SRP096338
SRR5163434	220	SRP096338
SRR5163435	595	SRP096338
SRR5163436	687	SRP096338
SRR5163437	320	SRP096338
SRR5163438	426	SRP096338
SRR5163439	155	SRP096338
SRR5163440	184	SRP096338
SRR5163441	105	SRP096338
SRR5163442	151	SRP096338
SRR5163445	420	SRP096338
SRR5163446	722	SRP096338
SRR5163447	346	SRP096338
SRR5163448	640	SRP096338
SRR5163449	256	SRP096338
SRR5163450	281	SRP096338
SRR5163451	193	SRP096338
SRR5163452	647	SRP096338
SRR5163453	185	SRP096338
SRR5163454	536	SRP096338
SRR5163455	412	SRP096338
SRR5163456	731	SRP096338
SRR5163457	180	SRP096338
SRR5163458	346	SRP096338
SRR5163459	398	SRP096338
SRR5163460	621	SRP096338
SRR5163461	349	SRP096338
SRR5163462	554	SRP096338
SRR5163463	310	SRP096338
SRR5163464	460	SRP096338
SRR5163465	406	SRP096338
SRR5163466	725	SRP096338
SRR5163467	288	SRP096338
SRR5163468	534	SRP096338
SRR5163469	401	SRP096338
SRR5163470	301	SRP096338
SRR5163471	462	SRP096338
SRR5163472	459	SRP096338
SRR5163473	362	SRP096338
SRR5163474	288	SRP096338
SRR5163475	446	SRP096338
SRR5163476	464	SRP096338
SRR5163477	239	SRP096338
SRR5163478	421	SRP096338
SRR5163479	467	SRP096338
SRR5163480	658	SRP096338
SRR5163481	429	SRP096338
SRR5163482	331	SRP096338
SRR5163483	354	SRP096338
SRR5163484	420	SRP096338
SRR5163485	251	SRP096338
SRR5163486	464	SRP096338
SRR5163487	143	SRP096338
SRR5163488	362	SRP096338
SRR5163489	183	SRP096338
SRR5163490	268	SRP096338
SRR5163491	393	SRP096338
SRR5163492	329	SRP096338
SRR5163493	268	SRP096338
SRR5163494	565	SRP096338
SRR5163495	211	SRP096338
SRR5163496	637	SRP096338
SRR5163497	357	SRP096338
SRR5163498	461	SRP096338
SRR5163499	122	SRP096338
SRR5163500	521	SRP096338
SRR5163501	195	SRP096338
SRR5163502	455	SRP096338
SRR5163503	136	SRP096338
SRR5163504	604	SRP096338
SRR5163505	510	SRP096338
SRR5163506	470	SRP096338
SRR5163507	555	SRP096338
SRR5163508	463	SRP096338
SRR5163509	543	SRP096338
SRR5163510	583	SRP096338
SRR5163511	586	SRP096338
SRR5163512	674	SRP096338
SRR5163513	372	SRP096338
SRR5163514	578	SRP096338
SRR5163515	230	SRP096338
SRR5163516	643	SRP096338
SRR5163517	227	SRP096338
SRR5163518	373	SRP096338
SRR5163519	208	SRP096338
SRR5163520	214	SRP096338
SRR5163521	427	SRP096338
SRR5163522	528	SRP096338
SRR5163523	201	SRP096338
SRR5163524	255	SRP096338
SRR5163525	310	SRP096338
SRR5163526	662	SRP096338
SRR5163527	248	SRP096338
SRR5163528	251	SRP096338
SRR5163529	154	SRP096338
SRR5163530	490	SRP096338
SRR5163531	367	SRP096338
SRR5163532	523	SRP096338
SRR5163533	437	SRP096338
SRR5163534	459	SRP096338
SRR5163535	195	SRP096338
SRR5163536	210	SRP096338
SRR5163537	151	SRP096338
SRR5163538	564	SRP096338
SRR5163539	423	SRP096338
SRR5163540	519	SRP096338
SRR5163541	362	SRP096338
SRR5163542	372	SRP096338
SRR5163543	277	SRP096338
SRR5163544	266	SRP096338
SRR5163545	296	SRP096338
SRR5163546	294	SRP096338
SRR5163547	285	SRP096338
SRR5163548	299	SRP096338
SRR5163549	126	SRP096338
SRR5163550	78	SRP096338
SRR5163551	106	SRP096338
SRR5163552	310	SRP096338
SRR5163553	67	SRP096338
SRR5163554	201	SRP096338
SRR5163555	98	SRP096338
SRR5163556	142	SRP096338
SRR5163557	189	SRP096338
SRR5163558	158	SRP096338
SRR5163559	138	SRP096338
SRR5163560	127	SRP096338
SRR5163571	169	SRP096338
SRR5163572	246	SRP096338
SRR5163573	118	SRP096338
SRR5163574	102	SRP096338
SRR5163575	106	SRP096338
SRR5163576	136	SRP096338
SRR5163577	138	SRP096338
SRR7963375	322	SRP096338
SRR7963376	434	SRP096338
SRR7963377	511	SRP096338
SRR7963378	352	SRP096338
SRR7963379	203	SRP096338
SRR7963380	189	SRP096338
SRR7963381	129	SRP096338
SRR7963382	194	SRP096338
SRR7963383	234	SRP096338
SRR7963384	182	SRP096338
SRR7963385	354	SRP096338
SRR7963386	208	SRP096338
SRR7963387	284	SRP096338
SRR7963388	235	SRP096338
SRR7963389	133	SRP096338
SRR7963390	102	SRP096338
SRR7963391	138	SRP096338
SRR7963392	99	SRP096338
SRR7963393	216	SRP096338
SRR7963394	84	SRP096338
SRR7963395	166	SRP096338
SRR7963396	161	SRP096338
SRR7963397	74	SRP096338
SRR7963398	190	SRP096338
SRR7963399	90	SRP096338
SRR7963400	124	SRP096338
SRR7963401	126	SRP096338
SRR7963402	142	SRP096338
SRR7963403	121	SRP096338
SRR7963404	122	SRP096338
SRR7963405	80	SRP096338
SRR7963406	78	SRP096338
SRR7963407	263	SRP096338
SRR7963408	110	SRP096338
SRR7963409	78	SRP096338
SRR7963410	91	SRP096338
SRR7963411	214	SRP096338
SRR7963412	218	SRP096338
SRR7963413	111	SRP096338
SRR7963414	160	SRP096338
SRR7963415	344	SRP096338
SRR7963416	141	SRP096338
SRR7963417	124	SRP096338
SRR7963418	166	SRP096338
SRR7963419	230	SRP096338
SRR7963420	275	SRP096338
SRR7963421	385	SRP096338
SRR7963422	169	SRP096338
SRR7963423	157	SRP096338
SRR7963424	162	SRP096338
SRR7963425	228	SRP096338
SRR7963426	171	SRP096338
SRR7963427	240	SRP096338
SRR7963428	133	SRP096338
SRR7963429	190	SRP096338
SRR7963430	163	SRP096338
SRR7963431	114	SRP096338
SRR9043535	1	SRP197641
SRR9043537	3	SRP197641
SRR9043538	2	SRP197641
SRR9043540	2	SRP197641
SRR9043541	33	SRP197641
SRR9043542	1	SRP197641
SRR9043543	2	SRP197641
SRR9043544	11	SRP197641
SRR9043546	2	SRP197641
SRR9043547	4	SRP197641
SRR9043548	1	SRP197641
SRR9043549	1	SRP197641
SRR9043550	1	SRP197641
SRR9043554	4	SRP197641
SRR9043555	31	SRP197641
SRR9043557	30	SRP197641
SRR9043558	1	SRP197641
SRR9043559	1	SRP197641
SRR9043560	2	SRP197641
SRR9043561	2	SRP197641
SRR9043562	1	SRP197641
SRR9043563	1	SRP197641
SRR9043565	15	SRP197641
SRR9043566	6	SRP197641
SRR9043567	42	SRP197641
SRR9043568	62	SRP197641
SRR9043570	16	SRP197641
SRR9043572	48	SRP197641
SRR9043574	2	SRP197641
SRR9043579	51	SRP197641
SRR9043580	107	SRP197641
SRR9043581	42	SRP197641
SRR9043582	5	SRP197641
SRR9043583	13	SRP197641
SRR9043584	79	SRP197641
SRR9043585	6	SRP197641
SRR9043586	52	SRP197641
SRR9043587	14	SRP197641
SRR9043588	24	SRP197641
SRR9043589	196	SRP197641
SRR9043590	66	SRP197641
SRR9043591	147	SRP197641
SRR9043592	107	SRP197641
SRR9043593	52	SRP197641
SRR9043594	117	SRP197641
SRR9043595	90	SRP197641
SRR9043596	66	SRP197641
SRR9043597	79	SRP197641
SRR9043598	101	SRP197641
SRR9043599	116	SRP197641
SRR9043600	86	SRP197641
SRR9043601	129	SRP197641
SRR9043602	87	SRP197641
SRR9043603	50	SRP197641
SRR9043604	176	SRP197641
SRR9043605	119	SRP197641
SRR9043606	73	SRP197641
SRR9043607	26	SRP197641
SRR9043608	10	SRP197641
SRR9043609	10	SRP197641
SRR9043610	18	SRP197641
SRR9043611	4	SRP197641
SRR9043612	65	SRP197641
SRR9043613	161	SRP197641
SRR9043614	67	SRP197641
SRR9043615	34	SRP197641
SRR9043616	57	SRP197641
SRR9043617	45	SRP197641
SRR9043618	31	SRP197641
SRR9043619	38	SRP197641
SRR9043620	36	SRP197641
SRR9043621	52	SRP197641
SRR9043622	40	SRP197641
SRR9043623	27	SRP197641
SRR9043624	46	SRP197641
SRR9043625	223	SRP197641
SRR9043626	42	SRP197641
SRR9043627	29	SRP197641
SRR9043628	29	SRP197641
SRR9043629	197	SRP197641
SRR9043630	38	SRP197641
SRR9043631	107	SRP197641
SRR9043632	53	SRP197641
SRR9043633	50	SRP197641
SRR9043634	181	SRP197641
SRR9043635	27	SRP197641
SRR9043636	40	SRP197641
SRR9043637	25	SRP197641
SRR9043638	41	SRP197641
SRR9043639	70	SRP197641
SRR9043640	72	SRP197641
SRR9043641	30	SRP197641
SRR9043642	17	SRP197641
SRR9043643	21	SRP197641
SRR9043644	235	SRP197641
SRR9043645	57	SRP197641
SRR9043646	156	SRP197641
SRR9043647	30	SRP197641
SRR9043648	22	SRP197641
SRR9043649	27	SRP197641
SRR9043650	13	SRP197641
SRR9043651	25	SRP197641
SRR9043652	19	SRP197641
SRR9043653	30	SRP197641
SRR9043654	94	SRP197641
SRR9043655	34	SRP197641
SRR9043656	46	SRP197641
SRR9043657	38	SRP197641
SRR9043658	34	SRP197641
s729	725	TCGA-PAAD
s731	491	TCGA-PAAD
s732	661	TCGA-PAAD
s733	621	TCGA-PAAD
s734	604	TCGA-PAAD
s735	654	TCGA-PAAD
s736	616	TCGA-PAAD
s737	587	TCGA-PAAD
s738	594	TCGA-PAAD
s739	582	TCGA-PAAD
s740	569	TCGA-PAAD
s741	607	TCGA-PAAD
s742	541	TCGA-PAAD
s743	580	TCGA-PAAD
s744	627	TCGA-PAAD
s745	581	TCGA-PAAD
s746	691	TCGA-PAAD
s747	583	TCGA-PAAD
s748	589	TCGA-PAAD
s749	586	TCGA-PAAD
s750	637	TCGA-PAAD
s751	601	TCGA-PAAD
s752	679	TCGA-PAAD
s753	695	TCGA-PAAD
s754	560	TCGA-PAAD
s755	564	TCGA-PAAD
s756	597	TCGA-PAAD
s757	621	TCGA-PAAD
s758	603	TCGA-PAAD
s759	685	TCGA-PAAD
s760	791	TCGA-PAAD
s761	733	TCGA-PAAD
s763	768	TCGA-PAAD
s765	813	TCGA-PAAD
s766	645	TCGA-PAAD
s768	712	TCGA-PAAD
s769	698	TCGA-PAAD
s771	550	TCGA-PAAD
s772	487	TCGA-PAAD
s773	546	TCGA-PAAD
s774	530	TCGA-PAAD
s775	535	TCGA-PAAD
s776	548	TCGA-PAAD
s777	655	TCGA-PAAD
s778	561	TCGA-PAAD
s779	544	TCGA-PAAD
s781	574	TCGA-PAAD
s782	413	TCGA-PAAD
s783	486	TCGA-PAAD
s784	514	TCGA-PAAD
s786	496	TCGA-PAAD
s789	598	TCGA-PAAD
s790	620	TCGA-PAAD
s791	470	TCGA-PAAD
s792	679	TCGA-PAAD
s793	585	TCGA-PAAD
s794	935	TCGA-PAAD
s795	605	TCGA-PAAD
s796	555	TCGA-PAAD
s797	580	TCGA-PAAD
s798	571	TCGA-PAAD
s799	615	TCGA-PAAD
s800	577	TCGA-PAAD
s801	570	TCGA-PAAD
s802	580	TCGA-PAAD
s804	572	TCGA-PAAD
s805	568	TCGA-PAAD
s808	645	TCGA-PAAD
s809	609	TCGA-PAAD
s810	576	TCGA-PAAD
s814	654	TCGA-PAAD
s815	643	TCGA-PAAD
s819	635	TCGA-PAAD
s820	620	TCGA-PAAD
s821	621	TCGA-PAAD
s822	609	TCGA-PAAD
s823	581	TCGA-PAAD
s824	613	TCGA-PAAD
s825	664	TCGA-PAAD
s826	673	TCGA-PAAD
s828	622	TCGA-PAAD
s829	585	TCGA-PAAD
s830	631	TCGA-PAAD
s832	621	TCGA-PAAD
s834	619	TCGA-PAAD
s835	560	TCGA-PAAD
s836	637	TCGA-PAAD
s837	641	TCGA-PAAD
s838	833	TCGA-PAAD
s839	669	TCGA-PAAD
s841	593	TCGA-PAAD
s842	674	TCGA-PAAD
s843	711	TCGA-PAAD
s844	649	TCGA-PAAD
s846	640	TCGA-PAAD
s848	645	TCGA-PAAD
s850	633	TCGA-PAAD
s852	623	TCGA-PAAD
s853	709	TCGA-PAAD
s854	667	TCGA-PAAD
s855	710	TCGA-PAAD
s856	621	TCGA-PAAD
s857	597	TCGA-PAAD
s858	656	TCGA-PAAD
s859	610	TCGA-PAAD
s860	661	TCGA-PAAD
s861	641	TCGA-PAAD
s863	804	TCGA-PAAD
s864	685	TCGA-PAAD
s865	621	TCGA-PAAD
s866	620	TCGA-PAAD
s869	544	TCGA-PAAD
s870	723	TCGA-PAAD
s871	694	TCGA-PAAD
s872	623	TCGA-PAAD
s873	599	TCGA-PAAD
s874	558	TCGA-PAAD
s875	594	TCGA-PAAD
s876	592	TCGA-PAAD
s878	536	TCGA-PAAD
s879	476	TCGA-PAAD
s880	504	TCGA-PAAD
s881	463	TCGA-PAAD
s882	529	TCGA-PAAD
s883	482	TCGA-PAAD
s884	506	TCGA-PAAD
s886	410	TCGA-PAAD
s888	521	TCGA-PAAD
s889	564	TCGA-PAAD
s890	551	TCGA-PAAD
s891	602	TCGA-PAAD
s894	505	TCGA-PAAD
s895	674	TCGA-PAAD
s896	646	TCGA-PAAD
s897	508	TCGA-PAAD
s899	443	TCGA-PAAD
s900	514	TCGA-PAAD
s901	509	TCGA-PAAD
s902	501	TCGA-PAAD
s903	564	TCGA-PAAD
s904	618	TCGA-PAAD
s905	492	TCGA-PAAD
s906	494	TCGA-PAAD
s908	666	TCGA-PAAD
s909	471	TCGA-PAAD
s910	492	TCGA-PAAD
s911	521	TCGA-PAAD
