# Supplementary material for: The Landscape of Microbial Composition and Associated Factors in Pancreatic Ductal Adenocarcinoma Using RNA-Seq Data
Source: Front Oncol. 2021 May 31;11:651350. doi: 10.3389/fonc.2021.651350 (PMC8202409; doi:10.3389/fonc.2021.651350)
Supplement: Supplementary Table 3 — The relative abundances of 732 genera shared by the four PDAC datasets. [file Table_3.xlsx]

## Sheet: 732_taxa
TaxName	SAMEA103909683	SAMEA103909684	SAMEA103909685	SAMEA103909686	SAMEA103909687	SAMEA103909688	SAMEA103909689	SAMEA103909690	SAMEA103909691	SAMEA103909692	SAMEA103909693	SAMEA103909694	SAMEA103909695	SAMEA103909696	SAMEA103909697	SAMEA103909698	SAMEA103909699	SAMEA103909700	SAMEA103909701	SAMEA103909702	SAMEA103909703	SAMEA103909704	SAMEA103909705	SAMEA103909706	SAMEA103909707	SAMEA103909708	SAMEA103909709	SAMEA103909710	SAMEA103909711	SAMEA103909712	SRR11124448	SRR11124449	SRR11124450	SRR11124451	SRR11124452	SRR11124453	SRR11124454	SRR11124455	SRR11124456	SRR11124457	SRR11124458	SRR11124459	SRR11124460	SRR11124461	SRR11124462	SRR11124463	SRR11124464	SRR11124465	SRR11124466
Asaia	0	0	0	0	0	0	2.88575e-05	5.24714e-05	7.53211e-05	0	0	0	0	8.89838e-05	0	0	0	0	0	0	0	0	0	0	0	0	0	0	0	0	0	0	0	0	0	0	0	0	0	0	0	0	0	0	0	0	0	0	0
Paucibacter	0	0	0	0	0	0	5.77151e-05	0	0	0	0	2.35366e-05	3.88538e-05	0	0	0	0	2.94542e-05	0	0	0	0	0	2.24401e-05	0	0	0	0	0	3.71609e-05	0.000291545	0	0	0	0	0	0	0.000231107	0.000322165	0.000641437	0	0	0	0.000202573	0.000270051	0	0	4.70234e-06	0
Shinella	0	0.00034233	0.000107763	0.000219413	0	0.000513163	5.77151e-05	5.24714e-05	0	0	0.000100361	7.06098e-05	0.000369111	8.89838e-05	0	0.000100435	0	0	6.17971e-05	0	0.000521616	3.71802e-05	0.000688735	0	2.57036e-05	0.000395702	0	0.00017982	3.99632e-05	3.71609e-05	0.000145773	0	0	0	0	0	0	0	0	0	0	0	0	0	0	0	0	0	0
Terriglobus	3.78601e-05	0	0	0	0	0	0	0	3.76605e-05	0	0	2.35366e-05	0	0	0	3.34784e-05	0	0	0.000123594	0	0	0	0	0.000201961	0	0	0	0	0	0	0	0	0	0	0	0	0	0	0	0	0.000282646	0	0	0	0	0	0	0	0
Phycicoccus	0.000151441	0	0	0	0	0	0.000144288	0	0	0	3.34538e-05	0.000776708	1.94269e-05	0	0	0	0.000160785	5.89084e-05	0	5.93437e-05	0	0.000334622	0	2.24401e-05	0	0	0	0	0	0.000111483	0	0	0	0	0	0	0	0	0	0	0	0	0	0	0	0	0	0	0
Fischerella	3.78601e-05	0	0	0	0	5.13163e-05	0	5.24714e-05	7.53211e-05	4.06818e-05	0	4.70732e-05	1.94269e-05	0	0.000108755	0.000133914	0	5.89084e-05	0	0	0	0	0	2.24401e-05	0	3.04386e-05	5.60538e-05	8.99099e-05	0	0	0	0	0	0	0	0	0	0	0.000483247	0	0	0	0	0.000101286	0	0	0	0	0
Novosphingobium	0.000908643	0.00192232	0.000517264	0.000658238	0.000742081	0.00107764	5.77151e-05	0.000314828	0.000112982	0.00406818	0.000200723	4.70732e-05	5.82807e-05	0.00177968	0.00021751	0.00110479	0.000160785	0.000147271	0.000308985	0.00124622	0.000306833	0.000185901	0.00279799	0.000516123	0.000642591	0.000913159	0	0.000539459	3.99632e-05	7.43218e-05	0	0.000136855	0	0	0.00178465	0.000109866	0	0.000115554	0	0	0	0.000321234	0	0	0.000270051	0	0.000137099	0	0
Formosa	0	0	0	2.74266e-05	0	0	0	0	0	0	0	0	0	0	0	0	0	0	0	0	3.06833e-05	0	0	0	0	0	0	0	0	0	0	0	0	0	0	0	0	0	0	0	0	0	0	0	0	0	0	0	0
Micrococcus	0.012191	0.00118499	0.0357127	0.0157703	0.00783823	0.00338687	0.00404005	0.0018365	0.0390916	0.00349864	0.00120434	0.0256784	0.117572	0.00284748	0.00527461	0.00304653	0.00811962	0.00188507	0.00407861	0.00480684	0.00107392	0.00513087	0.0124403	0.0273545	0.00151651	0.000852281	0.00123318	0.000741756	0.00947129	0.00445931	0.0332362	0.00232654	0.000236798	0.000317007	0.010113	0.000988794	0.0775481	0.00392882	0.00306057	0.00577293	0.114471	0.0189528	0.00352113	0.00273473	0.00270051	0.00127426	0.00246778	8.46422e-05	0.00132188
Oligella	0	0	0	0	0	0	0	0	0	0	0	0	0	0	5.43774e-05	0	0	0	0	0	0	0	0	0	0	0	0	0	3.99632e-05	0	0	0	0	0	0	0	0	0	0	0	0	0	0	0	0	0	0	0	0
Hydrogenophaga	0.000908643	0.000447663	0.00140092	0.00145361	0.0004638	0.00195002	0.000548293	0.000996957	0.00071555	0.00109841	0.000167269	0.000164756	0.000271977	0.000978822	0.000598151	0.000803482	0.000241177	0.000883626	0.000617971	0.0013649	0.000797766	0.000855146	0.00266885	0.00881898	0.000693998	0.000334825	0.000616592	0.000876621	0.000439596	0.000278707	0.000874636	0.00054742	0.000236798	0.000237756	0.0184414	0.000439464	0.000706589	0.00127109	0.000966495	0.0134702	0.0130017	0.0144555	0.000521648	0.000101286	0.00108021	0.0144416	0.000685495	2.82141e-05	0.00132188
Natronolimnobius	3.78601e-05	0	0	0	0	0	0	0	0	0	0	0	0	0	0	0	0	0	0	0	0	0	0	0	0	0	0	0	0	0	0	0	0	0	0	0	0	0	0	0	0	0	0	0	0	0	0	0	0
Roseovarius	0.000227161	7.89993e-05	4.31053e-05	8.22797e-05	0.00041742	0.000102633	0.000317433	0.000629657	0.000150642	0.000162727	3.34538e-05	0.000847318	0.000116561	0.000266951	0.000380642	0.000267827	8.03923e-05	2.94542e-05	6.17971e-05	0	9.205e-05	3.71802e-05	0	6.73204e-05	0	0	5.60538e-05	0	0.000599449	3.71609e-05	0	0	0	0	0	0	0	0	0	0	0.000565291	0	0	0	0	0	0	0	0
Faecalibacterium	0	2.63331e-05	0.000366395	2.74266e-05	0	0.000307898	5.77151e-05	0	0	0	0	0	0	0	0	0.000133914	0.000160785	0	0	0	0	0.000148721	0	0	0	3.04386e-05	0.000112108	0	0	0	0.000145773	0.000136855	0	0.000118878	0.00118977	0.000219732	0	0	0	0.00256575	0.000565291	0.00160617	0	0.000101286	0	3.26733e-05	0.000137099	0	0
Thermaerobacter	0	0	0	0	4.638e-05	0	0	0.000314828	3.76605e-05	0	0	0	0	0	0	0	4.01962e-05	0	0	0	0	0	0	0	0	0	0	0	0	0	0	0	0	0	0	0	0.000176647	0	0	0	0	0	0	0	0	0	0	0	0
Methylocaldum	0	0	2.15527e-05	0	9.27601e-05	0.000102633	5.77151e-05	0	0	0.000122045	0	2.35366e-05	1.94269e-05	8.89838e-05	0	0.000100435	0	0	0	0	0	0	0	0	2.57036e-05	0	0	2.24775e-05	0	0	0	0	0	0	0	0	0	0	0	0	0.000282646	0	0	0	0	0	0	5.64281e-05	0
Pleurocapsa	0	0	0	0	0	0	0	0	0	0	0	0	0	0	0.00174008	0	0	0	0	0	0	0	0	0	0	0	0	0	0	0	0	0	0	0	0	0	0	0	0	0	0	0	0	0	0	0	0	0	0
Methylophilus	3.78601e-05	0	0	0	0	0	0	0	0	0	0	0	0	0	0	0	0	0	0	0	0	0	0	0	0	0	0	0	0	0	0	0	0	0	0	0	0	0	0	0	0	0	0	0	0	0	0	0	0
Haematospirillum	0	0	0	0	0	0	0	0	0	0	0	0	0	0	0	0	0	5.89084e-05	0	0	0	0	0	0	0	3.04386e-05	0	0	0	0	0	0	0	0	0	0	0	0	0	0	0	0	0.000391236	0	0	0	0	0	0
Methanobrevibacter	0	0	2.15527e-05	0	0	0	0	0	0	0	0	0	0	0	0	0	0	0	0	0	0	0	0	0	0	0	0	0	0	0	0	0	0	0	0	0	0	0	0	0	0	0	0	0	0	0	0	0	0
Synechocystis	0	0	0	0	0.00018552	0	0	0	0	0	0	4.70732e-05	0	0	0.00429581	0	0	0	0	0	0	0	0	0	0	3.04386e-05	0	0	0	1.85805e-05	0	0	0	0	0	0	0	0	0.000966495	0	0	0.000321234	0	0	0	0	0	0	0
Kitasatospora	0	0	0	0	0	0	0	0	0	0	0	0	0	0	0	0	0	0	0	0	0	0	0	2.24401e-05	0	0	5.60538e-05	0	0	0	0	0	0	0	0	0	0	0	0	0	0	0	0	0	0	0	0	0	0
Caulobacter	0.000189301	0	0.000107763	0	9.27601e-05	0	0.00011543	0.000157414	7.53211e-05	0	6.69075e-05	2.35366e-05	0	0.000266951	5.43774e-05	3.34784e-05	0.000200981	5.89084e-05	0	0.000118687	0	3.71802e-05	0	0.000157081	2.57036e-05	6.08772e-05	0.000112108	4.49549e-05	3.99632e-05	3.71609e-05	0	0.00027371	0	0	0	0.000109866	0	0	0.000161082	0	0.000282646	0.00224863	0	0	0.000270051	0	0	0	0
Thiobacillus	0	0	0	0	0	0	2.88575e-05	0	0	0	0	0	0	0	0	0	0	0	0	0	0	0	0	2.24401e-05	0	0	0	0	0	0	0	0	0	0	0	0	0	0	0	0	0	0	0	0	0	0	0	0	0
Nocardioides	0.000378601	7.89993e-05	0.000517264	0.000109706	0.00329298	0.000153949	0.00011543	0.000577185	0.000451926	0.000284773	0.000100361	0.00185939	0.000388538	0.000444919	0.000380642	6.69568e-05	0.00148726	0.00147271	0.000123594	0.000178031	0	0.000334622	0.000129138	0.000314162	0.000231333	9.13159e-05	0.00196188	6.74324e-05	0.000239779	9.29023e-05	0	0.000410565	0.000473597	3.96259e-05	0.0035693	0.000329598	0.000176647	0.000231107	0.00064433	0.00128287	0.00226116	0.00160617	0.000391236	0.000709004	0.00108021	6.53467e-05	0.000137099	1.88094e-05	0
Hydrogenobaculum	0	0	4.31053e-05	0	0	0	0	0	0	0	0	0	3.88538e-05	0	0	0	0	0	0	0	0	0	0	0	0	0	5.60538e-05	0	0	0	0	0	0	0	0	0	0	0	0	0	0	0	0	0	0	0	0	6.58328e-05	0
Taylorella	0	0	0	2.74266e-05	0	5.13163e-05	0	0	0	0	0	0	0	0	0	0	0	0	0	5.93437e-05	0	0	0	0	0	0	0	0	0	0	0	0	0	0	0	0	0	0	0	0	0	0	0	0	0	0	0	0	0
Carboxydothermus	0	0	0	0	0	0	0	0	0	0	0	0	1.94269e-05	0	0	0	0	0	0	0	0	0	0	0	0	0	0	0	0	0	0	0	0	0	0	0	0	0	0	0	0.000565291	0	0	0	0	0	0	0.000108154	0
Thermomonospora	0	0	0	0	0	0	0	0	0	0	0	0	1.94269e-05	0	0	0	0	0	0	0	0	0	0	0	0	0	0	0	0	0	0	0	0	0	0	0	0	0	0	0	0	0	0	0	0	0	0	0	0
Dermacoccus	0.000984364	0.000263331	0.00918143	0.00167302	0.00176244	0.000513163	0.000317433	0.000157414	0.000301284	0.000244091	0.000970159	0.00560171	0.000699369	0.000355935	0.00152257	0.000234349	0.000844119	0.000147271	0.00222469	0.000474749	0.000245467	0.000185901	8.60919e-05	0.00150349	0.000359851	0.000182632	0.000616592	4.49549e-05	0.000199816	0.000167224	0.00102041	0.0067059	0.000236798	0.000792519	0.000594884	0.000878928	0.000883236	0.00404437	0.00193299	0	0.000282646	0.00160617	0.00339071	0.00263344	0.00108021	0.00379011	0.00891143	6.11304e-05	0.00231328
Blautia	3.78601e-05	0	2.15527e-05	0	4.638e-05	0	8.65726e-05	0	0	4.06818e-05	0	0.00014122	9.71345e-05	0	0	6.69568e-05	0.000200981	0	0	0	3.06833e-05	0	8.60919e-05	2.24401e-05	0	0	0	0	0.00011989	0	0	0.000136855	0	0.000158504	0	0.000219732	0	0.000231107	0.000161082	0	0.000847937	0.000963701	0	0.000303859	0.000540103	6.53467e-05	0.000137099	4.70234e-05	0
Actinobacillus	0	0	0	0	0	0	2.88575e-05	5.24714e-05	0	4.06818e-05	0	2.35366e-05	7.77076e-05	0	0	0	0	0	0	0	0	0	4.30459e-05	0	0	0	0	0	0	0	0	0	0.000473597	7.92519e-05	0	0	0	0	0.000161082	0.000641437	0	0	0.000130412	0	0	0	0	4.70234e-06	0
Nitrososphaera	0	0	0	0	9.27601e-05	0	0	0	0	0	0	9.41464e-05	0	0	0	0	4.01962e-05	0	0	0	0	0	0	0	0	0	0.000112108	0	0	0	0	0	0	0	0	0	0	0	0	0	0	0	0	0	0	0	0	0	0
Paeniclostridium	0	0	0	0	0	0	0	0	0	0	0	0	0	0	0	0	4.01962e-05	0	0	0	0	0	0	0	0	0	0	0	0	0	0	0	0	3.96259e-05	0	0	0	0	0	0	0	0	0	0	0	0	0	2.82141e-05	0
Desulfomonile	0	0	2.15527e-05	0	4.638e-05	0	0	0	0	0	0	0	0	0	0	0	8.03923e-05	0	0	0	0	0	0	2.24401e-05	2.57036e-05	0	0	0	0	0	0	0	0	0	0	0	0	0	0	0	0	0	0	0	0	0	0	0	0
Plesiomonas	0	0	0	0	0	0	0	0	0	0	0	2.35366e-05	0	0	0	0	0	0	0	5.93437e-05	0	0	0	0	0	0	0	0	0	0	0	0	0	0	0	0	0	0	0	0	0	0	0	0	0	0	0	0.000145773	0
Truepera	0.000265021	5.26662e-05	0	2.74266e-05	0	0.000102633	2.88575e-05	0.00430266	3.76605e-05	0	0.000234176	2.35366e-05	0	0	0.000652529	0	8.03923e-05	5.89084e-05	0	0	3.06833e-05	0	0.000129138	0	0	0	0	0	3.99632e-05	0	0	0	0.000236798	0	0	0	0	0	0	0	0	0	0	0	0	0	0	1.4107e-05	0.000991408
Actinomyces	0.000984364	0.000184332	0.0184491	0.000411398	0.000649321	0.000615795	0.00046172	0.0007346	0.000903853	0.000569546	0.000468353	0.00021183	0.0140457	0.000800854	0.000652529	0.000703047	0.00205	0.00164944	0.000556174	0.000534093	0.000153417	0.000669244	0.000559597	0.000987366	0.000822516	6.08772e-05	0.000336323	0.000247252	0.000799265	3.71609e-05	0.000145773	0.00109484	0.000236798	0.0010699	0.0130874	0.00153812	0.000176647	0.00115554	0.00193299	0.010263	0.00395704	0.0106007	0.00782473	0.00121544	0.00135026	0.000457427	0.000822594	3.29164e-05	0.000991408
Pragia	0	0	2.15527e-05	0	0	0	0	0	0	0	0	0	0	0	0	0	0	0	0	0	0	0	0	0	0	0	0	0	0	0	0	0	0	3.96259e-05	0	0	0	0	0	0.000641437	0	0	0	0	0	3.26733e-05	0	0.000446722	0
Fibrobacter	0	0	2.15527e-05	0	0	0	0	0	0	0	0	2.35366e-05	0	8.89838e-05	0	0	4.01962e-05	0	0	0	0	0	0	0	0	0	0	0	0	0	0	0	0	0	0	0	0	0	0	0	0	0	0	0	0	0	0	4.70234e-06	0
Actinobaculum	0	0	0.000172421	0	0	0	0	0	0	0	0	0	0	0	0	3.34784e-05	0	0	0	0	0	0	0	0	0	0	0	0	0	0	0	0	0	0	0	0	0	0	0	0	0	0	0	0	0	0	0	0	0
Thioploca	0	0	0	0	0	0	0	0	0	0	0	0	0	8.89838e-05	0	0	0	0	0	0	0	0	0	0	0	0	0	0	0	0	0	0	0	0	0	0	0	0	0	0	0	0	0	0	0	0	0	0	0
Dolosigranulum	7.57203e-05	2.63331e-05	0.000172421	0	0	5.13163e-05	0.000144288	0	0.000112982	8.13637e-05	3.34538e-05	0	0.000174842	0.000355935	0.000326264	3.34784e-05	0	0.00156107	0.000123594	0.000356062	6.13666e-05	7.43605e-05	0	4.48803e-05	2.57036e-05	6.08772e-05	5.60538e-05	0	0.000319706	3.71609e-05	0	0	0.000236798	0.00249643	0.00178465	0.000219732	0	0	0.000161082	0.00128287	0	0	0	0.000303859	0.000270051	3.26733e-05	0	1.4107e-05	0
Coprothermobacter	0	0	0	0	0	0	0	0.000262357	3.76605e-05	0	0	0	0	0	0	0	0	2.94542e-05	0	0	3.06833e-05	0	0	0	0	0	0	0	0	3.71609e-05	0	0	0	0	0	0.000109866	0	0	0	0	0	0	0	0	0	0	0	4.70234e-06	0
Desulfarculus	0	0	0	0	0	0	0	0.000104943	0	0	0	0	0	0	0	0	0	0	0	0	0	0	0	0	0	0	0	0	0	0	0	0	0	0	0	0	0	0	0	0	0	0	0	0	0	0	0	4.70234e-06	0
Alicycliphilus	0	0	0	0	0	0	0	0	0	0	0	0	0	0	0	0	0	0	0	0	0	0	0	2.24401e-05	0	3.04386e-05	0	0	0	0	0	0	0	0	0	0	0	0	0	0	0.000282646	0.000642467	0	0	0	0	0	0	0
Streptosporangium	0	0	0	0	0	0	0	0	0	0	0	0	0	0	0.000108755	0	0	0	0	0	0	0	0	0	0	0	0	0	0	0	0	0	0	0	0	0	0	0	0	0	0	0	0	0	0	0	0	0	0
Dehalococcoides	0	0	2.15527e-05	0	0	0	0	0	0	0	0	0	3.88538e-05	0	0	0	0	0	0	0	0	0	8.60919e-05	0	0	0	0	0	0	0	0.000145773	0	0	3.96259e-05	0	0	0	0	0	0	0	0	0	0	0	0	0	0	0
Leclercia	0	0	4.31053e-05	0	0	0.000102633	2.88575e-05	0	7.53211e-05	0	0	0	0	0	0	0	0	0	0	0	0	0	0	0	0	0	0	0	0	0	0	0	0	0	0	0	0.000176647	0.000115554	0	0	0	0	0	0	0.000270051	0	0.000411297	0.00126023	0
Microcoleus	0.00011358	0	2.15527e-05	0	0	0	0	5.24714e-05	0	8.13637e-05	3.34538e-05	0	0	0	0	0.000167392	0	0	0	0	0	0	0	0	2.57036e-05	0	0.000168161	0	0	0	0	0	0	0	0	0	0	0	0.000161082	0	0	0	0	0	0	0	0	0	0
Veillonella	0.00011358	0	0.000344842	2.74266e-05	0.00032466	0.000205265	0.00034629	0.00136426	0.000188303	8.13637e-05	0.000167269	0.00014122	0.046372	0.000444919	0.000598151	0.000234349	0.000160785	0.00730464	0.000185391	0.000118687	0	0.000223081	0.000129138	0.000179521	0.000179925	3.04386e-05	0.000392377	8.99099e-05	0	0.000167224	0.000145773	0.00711646	0.00497277	0.0418846	0.00535396	0.000109866	0.00158983	0.000577768	0.000805412	0.00705581	0.000847937	0.00224863	0.000782473	0.00111415	0.00216041	0.00313664	0.000137099	0.00314587	0.00528751
Arcanobacterium	3.78601e-05	0	2.15527e-05	0	4.638e-05	0	0	0	0	0	0	0	0	0	0	0	0	0	0	0	0	0	0	0	0	0	0	2.24775e-05	0	0	0	0	0	0	0	0	0	0	0	0	0	0	0	0	0	0	0	0	0.000330469
Microterricola	0	0	0	0	0	0	0	0	3.76605e-05	0	0	0	0	0	0	0	0	0	0	0	0	3.71802e-05	0	0	0	0	0	0	0	0	0	0	0	0	0	0	0	0	0	0	0	0.000321234	0	0	0	0	0	0	0
Finegoldia	7.57203e-05	0.000131666	0.000603474	0.000521105	0.00032466	0.000256581	0.000692581	0.000157414	0.000414266	0.000284773	0.000234176	0.00174171	0.00025255	0.000266951	0.000761283	0.000301306	0.000200981	0.000235634	0.000308985	0.000237375	0.000122733	0.000223081	0.000258276	0.000157081	0.000179925	0.000243509	0.000168161	6.74324e-05	0.000559485	0.000260126	0	0.00054742	0	0.000118878	0.000594884	0.000109866	0.00229641	0.00797319	0.00064433	0.0128287	0.000847937	0.000642467	0.000391236	0.000202573	0.000540103	0.000457427	0.000822594	4.70234e-06	0.000330469
Syntrophomonas	0	0	0	0	0	5.13163e-05	0	0	0	0	0	0	1.94269e-05	0	0	0	0	0	0	0	0	0	0	0	0	0	0	0	0	0	0	0	0	0	0	0.000219732	0	0	0	0	0	0	0	0	0	0	0.000274198	0.000620709	0
Heliobacterium	0	0	0	0	0	0	0	0	0	4.06818e-05	0	2.35366e-05	0	0	0	0	0	0	0	0	0	3.71802e-05	0	0	0	0	0	0	0	0	0	0	0	0	0	0	0.000353294	0	0	0	0	0	0	0	0	0	0	0	0
Dyadobacter	0	0	0.000819001	0	0	0	2.88575e-05	0	0	0	0	0	0	0.000266951	0	0	0	2.94542e-05	0	0	3.06833e-05	0	0	0	5.14073e-05	0	0	0	0.00011989	0	0	0	0	0	0.000594884	0	0	0	0	0	0	0	0	0.000101286	0	0	0.000137099	0	0
Thermosynechococcus	0	0	0	0	0	0	0	0	0	0	0	0	0	0	0	6.69568e-05	0	0	0	0	0	0	0	0	0	0	0	0	0	0	0	0	0	0	0	0	0	0	0	0	0	0	0	0	0	0	0	0	0
Cyclobacterium	7.57203e-05	0	4.31053e-05	0	0	0	0	0	0	0	0	0	0	0	0	0	0	0	0	0	0	0	0	0	0	0	0	0	0	0	0	0	0	0	0	0	0	0	0.000161082	0	0	0	0	0	0	0	0	9.40468e-06	0
Snodgrassella	0	0	4.31053e-05	0	0	0	0	0	3.76605e-05	0	0	0	5.82807e-05	0	0.000543774	0	0	2.94542e-05	0	0	0	0	4.30459e-05	0	0	0	0	0	0	0	0	0	0	0	0	0	0	0	0	0	0	0	0	0	0	0	0	0	0
Modestobacter	0	0	2.15527e-05	0	0	0	0	0	0	0	0	0.000164756	0	0	0.00021751	3.34784e-05	0	0	0	0	0	0	0	0	0	0	0	0	3.99632e-05	0	0	0	0	0	0	0	0	0	0	0.000641437	0	0.000963701	0	0	0	0	0	4.70234e-06	0
Pontibacillus	0	0	0	0	0	0	0	0	0	0	0	0	0	0	0	3.34784e-05	0	0	0	0	0	0	0	0	0	0	0	0	0	0	0	0	0	0	0	0	0	0	0	0	0	0	0	0	0	0	0	0	0
Brochothrix	0	0	0	0	0	0	0	0	0	8.13637e-05	0	9.41464e-05	0	0.000177968	0.000108755	0	0	0	0.000247188	0	0	0	0	0	0	0	0	0	3.99632e-05	0	0	0	0	0	0	0	0	0.000115554	0.000161082	0	0	0	0	0	0	3.26733e-05	0	0	0
Luteibacter	0	2.63331e-05	0	0	0	0	0	0	0	0	3.34538e-05	0	0	0	0	0	0.000160785	0	0	0	6.13666e-05	0	8.60919e-05	0	0	0	0	0	0	0	0.000145773	0	0	0	0	0	0	0.000115554	0	0	0	0	0	0	0	0	0	0	0
Methanosphaera	0	0	0	0	0	0	0	0	0	0	0	0	0	0	0	6.69568e-05	0	0	0	0	0	0	0	0	0	0	0	0	0	0	0	0	0	0	0	0	0	0	0	0	0	0	0	0	0	0	0	0	0
Octadecabacter	3.78601e-05	0	0	2.74266e-05	4.638e-05	5.13163e-05	5.77151e-05	0	0	0.000122045	0	0	5.82807e-05	8.89838e-05	0	3.34784e-05	8.03923e-05	8.83626e-05	0	0	0	7.43605e-05	4.30459e-05	4.48803e-05	2.57036e-05	6.08772e-05	0	2.24775e-05	0	1.85805e-05	0	0	0	0	0	0	0	0	0	0	0	0	0	0	0	0	0	0	0
Dolichospermum	0	0	8.62106e-05	0	0	0	0	0	0	0	0	0	0	0	0	0	0	0	0	0	0	0	0	0	0	0	0	0	0	0	0	0	0	0	0	0	0	0	0	0	0	0	0	0	0	0	0	0	0
Mogibacterium	0	0	2.15527e-05	0	0	0	0	0	0	0	0	2.35366e-05	0	8.89838e-05	0	0	0	2.94542e-05	0	0.000118687	0	0	0	0	0	0	0	0	0	0	0.000145773	0.000136855	0.000236798	0.00019813	0.00118977	0	0	0.000115554	0	0	0	0	0	0	0	0	0	9.40468e-06	0.000991408
Janibacter	0.00310453	0.00034233	0.00193974	0.000411398	0.000927601	0.000975009	0.000634866	0.000682128	0.000602568	0.000650909	0.000434899	0.0196295	0.00324429	0.000889838	0.000924415	0.000468698	0.000361765	0.000353451	0.000123594	0.000534093	0.0001841	0.000371802	0.000129138	0.00136885	0.000154222	6.08772e-05	5.60538e-05	0.000157342	0.000239779	0.000204385	0.000291545	0.000136855	0	3.96259e-05	0	0.000439464	0.000529942	0.000115554	0.000161082	0.00128287	0.00141323	0.000642467	0.000260824	0.000607718	0	6.53467e-05	0.000137099	1.4107e-05	0
Porphyrobacter	0	0	0	0	9.27601e-05	0	5.77151e-05	0	0	0	0	9.41464e-05	1.94269e-05	0	0	6.69568e-05	0	0	0	0	6.13666e-05	0	0	2.24401e-05	0	0	0	0	0	0	0	0	0	0	0	0	0	0	0	0	0	0	0	0	0	0	0	0	0
Asticcacaulis	0.000643622	0.000236998	0.000215527	0.000137133	0.000881221	0.000718428	0.000634866	0.000314828	0.000263624	0.00122045	0.00026763	0.000541342	0.000699369	0.000533903	0.000706906	0.000368262	0.000602942	0.000677447	0.000741565	0.000712124	0.000398883	0.00100387	0.00094701	0.0219689	0.000231333	0.000182632	0.000336323	0.000134865	0.000399632	0.000204385	0.000728863	0.0012317	0	0.00019813	0.00713861	0.000988794	0.000706589	0.00138664	0.000322165	0.00513149	0.00537027	0.00513974	0.000391236	0.000709004	0.00108021	0.00019604	0.00123389	0.000249224	0.000330469
Wigglesworthia	0	0	0	0	0	0	0	0	0.000903853	0	0	0	0	0	0	0	0	0	0	0	0	3.71802e-05	0	0	0	0	0	0	0	0	0	0	0	0	0	0	0	0	0	0	0	0	0	0	0	0	0.000137099	0.000145773	0
Tepidanaerobacter	0	0	2.15527e-05	0	0	0	0	0	0	0	3.34538e-05	0	0	0	0	0	0	0	0	0	0	0	0	0	0	0	0	0	0	1.85805e-05	0	0	0	0	0	0	0	0	0	0	0.000282646	0	0	0	0	0	0	6.11304e-05	0
Streptomonospora	0	0	0	0	0	0	0	0	7.53211e-05	0	0	0	1.94269e-05	0	0	0	0	0	0	0	0	0	0	0	0	0	0	0	0	0	0	0	0	3.96259e-05	0	0	0	0	0	0	0	0	0	0	0	0	0	0	0
Amycolatopsis	0	0	0	0	0.00032466	0	0	5.24714e-05	0	0	0	0	7.77076e-05	0	0	0	4.01962e-05	0	0	0	0	0	0	0	5.14073e-05	0	0	0	0	0	0	0	0	0	0.000594884	0	0	0	0	0.000641437	0	0	0	0	0	3.26733e-05	0	0	0
Paenibacillus	0.000151441	2.63331e-05	2.15527e-05	8.22797e-05	4.638e-05	0.000769744	0.00011543	0.000104943	0.000150642	0.000244091	0.000635622	0	0	0	0.000108755	0.000167392	0.000281373	0.000913081	6.17971e-05	0.000178031	6.13666e-05	7.43605e-05	0	0.000561004	2.57036e-05	6.08772e-05	0.000168161	2.24775e-05	0.00011989	0	0.0016035	0.000136855	0	0.000277382	0	0.000659196	0.000529942	0.000346661	0.000805412	0	0.00113058	0.000963701	0.000782473	0.000607718	0.000270051	3.26733e-05	0.000137099	0.000103452	0
Dickeya	0	0	0	0	0	0	0	0	0	0	0	2.35366e-05	0	0	0	0	0	0	0	0	0	0	0	0	0	0	0	0	3.99632e-05	0	0	0	0	0	0	0	0	0	0	0	0.000282646	0	0	0	0	0	0	0.000169284	0
Rhodovulum	0	0	0	5.48531e-05	0	0	0	0	0	0	0	0	0	0	0	3.34784e-05	0	0	0	0	0	0	0	0	0	0	0	0	0	0	0.000145773	0	0	0	0	0	0	0	0	0	0	0	0	0	0	0	0	0	0
Stenotrophomonas	0.000416462	5.26662e-05	0.00064658	0.000274266	0.00013914	0.00082106	5.77151e-05	0	0.000866192	0.000406818	3.34538e-05	7.06098e-05	5.82807e-05	0.000800854	5.43774e-05	0	0.000321569	2.94542e-05	0	0.000237375	3.06833e-05	0.000334622	4.30459e-05	6.73204e-05	0.000154222	9.13159e-05	5.60538e-05	0.000112387	0.00011989	0	0.000145773	0.000684275	0	0.000118878	0.00475907	0.000439464	0.00105988	0.000577768	0.000483247	0.00256575	0.00169587	0.00224863	0.000391236	0.000405145	0.00135026	0.000130693	0.000137099	8.46422e-05	0.000330469
Fictibacillus	0	0	0	2.74266e-05	0	0	0	0	0	0	0	4.70732e-05	0	0	0	0	0	0	0	0	0	0	0	0	0	0	0	0	0	0	0	0	0	0	0	0	0	0	0.000161082	0	0	0	0	0	0	0	0	8.93445e-05	0
Marmoricola	7.57203e-05	0	0.0004095	0	0	0	0	5.24714e-05	0	0	0	2.35366e-05	1.94269e-05	0	0	3.34784e-05	0.000482354	5.89084e-05	0	0	0	0	0	6.73204e-05	0	0	0.000168161	0	0	0	0	0	0	0	0	0	0	0	0	0	0	0.000642467	0	0	0	0	0	0	0
Acetohalobium	0	0	0	0	0	0	0	0	0	0	0	0	1.94269e-05	0	0	0	0	0	0	0	0	0	0	0	0	0	0	0	0	0	0	0	0	0	0	0	0	0	0	0	0.000282646	0	0	0	0	0	0	9.40468e-06	0
Xanthobacter	0	0.000105332	0	0.000383972	0	0.000564479	0	0	3.76605e-05	0	0	0	1.94269e-05	0	0.000108755	0	0	0	0.000123594	0.000118687	0	0	0	0.000246842	2.57036e-05	0	0	0	0.000239779	0	0	0	0	0	0	0	0	0	0	0	0	0	0	0	0	0	0	0	0
Brucella	0	5.26662e-05	0	2.74266e-05	0	5.13163e-05	2.88575e-05	0	3.76605e-05	0	6.69075e-05	0	1.94269e-05	0	5.43774e-05	6.69568e-05	4.01962e-05	0	0	0	0	0	0	0	0	0	0.000280269	0	0	0	0	0	0	0	0	0	0	0	0	0	0.000565291	0	0	0	0	0	0.000137099	7.99398e-05	0
Nautilia	0	0	0	0	0	5.13163e-05	0	0	0	0	0	0	0	0	0	0	0	0	0	0	0	0	0	0	0	0	0	0	0	0	0	0	0	0	0	0	0	0	0	0	0	0	0	0	0	0	0	0	0
Rubinisphaera	0	0	0	0	0	0	0	0	0	0	0	0	0	0	0	0	0	0	0	0	0	0	0	0	0	0	0	0	7.99265e-05	0	0	0	0	0	0	0	0	0	0	0	0	0	0	0	0	0	0	0	0
Deinococcus	0.000227161	0	0.000280184	0.000164559	0.00830203	0.000205265	8.65726e-05	0.00120684	0	0.000162727	0.000133815	0.00014122	0.0018067	0.000266951	0.000435019	0.000703047	0.000763727	0.000235634	0.000865159	0.000356062	0.000122733	0.000334622	0.00021523	0.00132397	5.14073e-05	0.000121754	0.000392377	8.99099e-05	0.000319706	0.0190078	0.000145773	0.000136855	0	7.92519e-05	0.00416419	0.00054933	0	0.000462214	0.00209407	0.00128287	0.00254381	0.000321234	0	0.000202573	0	9.802e-05	0.000274198	9.40468e-06	0.000660939
Thermotoga	0	0	0	0	0	0	0	0	0	4.06818e-05	0	0	0	0	0	0	0	0.000117817	0	0	0	0	4.30459e-05	0	0	0	5.60538e-05	0	0	1.85805e-05	0	0	0	0	0	0	0	0	0	0	0	0	0	0	0	0	0	9.40468e-06	0
Cytophaga	0	0	4.31053e-05	2.74266e-05	0	0	0.000202003	0	7.53211e-05	0	0	0	0	0	0	0	0	0	0	0	0	0.000111541	0	0	0	0	0	0	0	0	0	0	0	0	0	0	0	0	0	0	0	0	0	0	0	0	0	0	0
Tardiphaga	0	0	0	0	0	0	0	0	0	0	0	0	0	0	0	0	0.000281373	0	0	0	0	0	0	0	0	0	0	0	0	0	0	0	0	0	0	0.000109866	0	0	0	0	0	0	0	0	0	0	0	0	0
Pimelobacter	0	0	6.4658e-05	5.48531e-05	0	0	0	0	0	0	0	2.35366e-05	0	0	0	0	4.01962e-05	0	0	0	0	0	0	0	0	0	0	0	0	0	0	0	0	0	0	0	0	0	0	0	0	0	0	0	0	0	0	0	0
Coxiella	0	0	4.31053e-05	0.000137133	4.638e-05	0	0	0	0	0	0	0	0	0	0	3.34784e-05	0	0	0	0	0	0	0	2.24401e-05	5.14073e-05	0	0	0	0	0	0	0	0	0	0	0	0	0	0	0	0	0	0	0	0	0	0	0.00014107	0
Spirosoma	0.000681483	0.00163265	0.000819001	0.000219413	0.00120588	0.000615795	0.000750296	0.0040403	0.00195835	0.00126114	0.000167269	0.00353049	0.00165129	0.00694074	0.000761283	0.00117174	0.00052255	0.00250361	0.00383142	0.00700255	0.0003682	0.000483343	0.000602643	0.000785405	0.000205629	0.000152193	0.0130045	8.99099e-05	0.000319706	0.000278707	0.000145773	0.000136855	0	3.96259e-05	0.00237954	0.000988794	0.000176647	0.000115554	0.000161082	0.00256575	0.00141323	0.00546097	0.000130412	0.000202573	0.000270051	9.802e-05	0.000274198	2.82141e-05	0.000330469
Maribacter	0	2.63331e-05	0	0	0	0.000102633	0	0	0	0	0	0	0	0	0	0	0	2.94542e-05	0	0	3.06833e-05	0	0	0	0	0	0	0	0	0	0	0	0	0	0	0	0	0	0	0	0	0	0	0	0	0	0	0	0
Hoeflea	0	5.26662e-05	0	5.48531e-05	0	0	0	0	7.53211e-05	8.13637e-05	0	0	0	0.000266951	0	3.34784e-05	0	0	6.17971e-05	0.000118687	0	0	0.000258276	4.48803e-05	0	0	0	0	0.000559485	0	0	0	0	0	0	0	0	0	0	0	0	0	0	0	0	0	0	0	0
Halioglobus	0	0	0	0	0	0	0	0	0	0	0	0	0	0	0	0	0	0	0	0	0	0	0	0	0	0	0	2.24775e-05	0	0	0	0	0	0	0	0	0	0	0	0	0	0	0	0	0	0	0	0	0
Microvirga	0	0	0	0	4.638e-05	5.13163e-05	0	0.000209886	0.00112982	0.000203409	6.69075e-05	4.70732e-05	3.88538e-05	8.89838e-05	0.000326264	0	8.03923e-05	2.94542e-05	0	0.000296718	0	0.000111541	0.000172184	8.97606e-05	0	0	0	4.49549e-05	3.99632e-05	0	0	0	0	0	0	0	0	0	0	0	0.000282646	0	0	0	0	0	0	0	0
Aggregatibacter	3.78601e-05	0	2.15527e-05	0	0	0	0	5.24714e-05	0.000188303	0	0	0	0.000155415	0	0	0	4.01962e-05	0	0	5.93437e-05	0	0	0	0	0	0	0.000112108	0	3.99632e-05	0	0	0	0.00189439	0.000237756	0	0.000329598	0	0.000115554	0.000161082	0.000641437	0	0	0	0	0.000270051	3.26733e-05	0.000137099	0.000126963	0
Clostridium	0.0011358	0.000210665	0.000711238	0.000301692	0.00106674	0.000461846	0.000548293	0.000787071	0.000866192	0.000691591	0.000301084	0.000305976	0.000310831	0.000444919	0.000598151	0.000133914	0.000361765	0.000500722	0.000432579	0.000712124	0.000429566	0.000334622	0.000860919	0.000381482	0.00028274	9.13159e-05	0.000504484	6.74324e-05	0.000679375	3.71609e-05	0.00116618	0.00150541	0.000473597	0.000990648	0.0172516	0.000988794	0.00141318	0.00219552	0.00112758	0.0173188	0.00876201	0.0118856	0.00169536	0.00141801	0.00189036	0.0518853	0.00315328	0.498951	0.00264375
Arsenicicoccus	0	0	0	0	4.638e-05	5.13163e-05	0	0	0	0	0	0	0	0	0	0	0	0	0	5.93437e-05	0	0	0	0	0	0	0	0	0	0	0	0	0.000236798	0	0	0	0	0	0	0	0	0	0	0	0	3.26733e-05	0	0	0
Halothece	0	0	0	0	0	0	0	5.24714e-05	0	0	0	0	0	0	0	0	4.01962e-05	0	0	5.93437e-05	0	0	0	0	0	0	0	0	3.99632e-05	0	0	0	0	0	0	0	0	0	0.000161082	0	0	0	0	0	0	6.53467e-05	0	0	0
Saccharomonospora	3.78601e-05	0	0	2.74266e-05	0	0	0	0	3.76605e-05	0	0	7.06098e-05	0.000233123	0	0.000163132	0	0	0	0	0	0	3.71802e-05	0	2.24401e-05	0	0	0.000112108	0	0	0	0	0	0	0	0	0	0	0	0	0	0	0	0.000130412	0	0	0	0	0	0
Simonsiella	0	0	0	0	0	0	0	0	0	0	0	0	0	0	0.000108755	0	4.01962e-05	0	0	0	0	0	0	0	0	0	0	6.74324e-05	0	0	0	0	0.000236798	0	0	0	0	0.000115554	0	0	0	0	0	0	0	0	0	0	0
Roseburia	3.78601e-05	0	4.31053e-05	0	0	0	0	0	0	0	0	0	0.000135988	0	0	0	0	0	0	0	0	0	0	0	0	0	0	0	3.99632e-05	0	0	0	0	0	0	0	0	0.000231107	0	0	0.000282646	0	0	0	0	0	0	4.70234e-06	0
Actinopolyspora	0	0	0	0	0	0	0	0	0	0	0	0	0	8.89838e-05	0	0	0	0	0	0	0	0	0	0	0	0	0	0	3.99632e-05	0	0	0	0	0	0	0	0	0	0	0	0	0	0	0	0	0	0	0	0
Chromobacterium	3.78601e-05	0	4.31053e-05	0	0	0.00082106	0	0	0.000414266	8.13637e-05	0	0	0	8.89838e-05	0	6.69568e-05	0	2.94542e-05	0	0	0	0	0	2.24401e-05	0	0	0	0	0	0	0	0	0	0	0	0.000109866	0	0	0	0	0.000282646	0	0	0	0	0	0	0	0
Pseudonocardia	3.78601e-05	0	2.15527e-05	8.22797e-05	0	0	5.77151e-05	0.00199391	7.53211e-05	0.000244091	0.000100361	0.00117683	0.000233123	8.89838e-05	0.000163132	6.69568e-05	4.01962e-05	0	0	0	0	3.71802e-05	0	0.000112201	0	0	0	4.49549e-05	0	0	0	0	0	0	0.000594884	0	0.00158983	0.000231107	0	0	0.00113058	0.000642467	0	0.000101286	0	0	0	4.70234e-06	0.000330469
Buttiauxella	0	0	0.000172421	0	0	0	0	0	0	0	0	0	0	0	0	0	0	0	0	0	0	0	0	0	0	0	0	0	0	0	0	0	0	0	0	0	0	0	0	0	0	0	0	0	0	0	0	9.40468e-06	0
Filifactor	3.78601e-05	0	0	0	0	5.13163e-05	5.77151e-05	0	0	0	0	4.70732e-05	0	0	0	0	4.01962e-05	0.000117817	0	0	0	0	0	0	0	0	0	0	0	0	0	0	0	0	0	0	0	0.000115554	0	0	0	0	0	0	0	0	0	4.70234e-06	0
Conexibacter	0	0	0.000431053	2.74266e-05	9.27601e-05	0	0	0.000314828	0	0	0	7.06098e-05	3.88538e-05	0	0	0	0.000281373	5.89084e-05	0	0	0	3.71802e-05	0	0	0	0	0	0	3.99632e-05	0	0	0	0	0	0	0	0	0.000115554	0	0.000641437	0	0	0	0	0	0	0	4.70234e-06	0
Thermus	0	0	0	0	0	0	0	0	0	0	0	2.35366e-05	0	0	0	0	0	0	0	0	0	0	0	0	0	6.08772e-05	0	0	3.99632e-05	0	0.000145773	0.00027371	0	0	0	0	0.000353294	0	0.000161082	0	0.000282646	0	0	0.000101286	0	0.00114357	0.000137099	4.70234e-06	0
Nitratiruptor	0	0	0	0	0	0	0	0	0	0.000122045	0	0	0	0	0	0	0	0	0	0	0	0	4.30459e-05	0	0	0	0	0	0	0	0	0	0	0	0	0	0	0	0	0	0	0	0	0	0	0	0	0	0
Apibacter	0	0	0	0	0	0	0	0	0	0	0	0	0	0	0	0	4.01962e-05	0	0	0	0	0	0	0	0	0	0	0	0	0	0	0	0	7.92519e-05	0	0	0	0	0	0	0	0	0	0	0	0	0	0	0
Spiroplasma	7.57203e-05	0	0	0	0	0	5.77151e-05	0	0	0	0	0	0	0.000177968	5.43774e-05	3.34784e-05	0	0	0	0	0	3.71802e-05	0	0	0	0	5.60538e-05	0	0	0	0.000145773	0	0	0	0	0	0	0	0	0	0.000282646	0	0	0.000101286	0	6.53467e-05	0	2.35117e-05	0
Nitrobacter	0	2.63331e-05	0	0	0	0	0	0	0	0	0	0	0	0	5.43774e-05	0	4.01962e-05	0	0	0	0	0	0	0	0	0	0	0	7.99265e-05	0	0	0	0	0	0	0	0	0	0	0	0	0	0	0	0	0	0	0	0
Moraxella	0.0166963	0.00426596	0.104961	0.0657689	0.0217522	0.00585005	0.0494907	0.00456501	0.0278688	0.0183475	0.0113743	0.135359	0.0160466	0.00631785	0.0314301	0.00830264	0.00932551	0.0115461	0.00655049	0.0312741	0.00153417	0.00691553	0.00611252	0.111707	0.00323866	0.00560071	0.0043722	0.00227022	0.0523119	0.00767373	0.0100583	0.00465307	0.00142079	0.000832145	0.00892326	0.00252692	0.0508744	0.00381327	0.00596005	0.00384862	0.0975127	0.00706714	0.0277778	0.00486174	0.0237645	0.0034307	0.00260488	0.000239819	0.00231328
Isoptericola	0	5.26662e-05	0	2.74266e-05	0	0	0	0	0	0	0	4.70732e-05	0	0	0	0	0	0	0	0	0	0	0	4.48803e-05	5.14073e-05	0	0	2.24775e-05	0	0	0	0	0	0	0	0	0	0	0	0	0	0.000642467	0	0	0	0	0	0	0
Aromatoleum	3.78601e-05	0	0	0	0	0	0	0	0	0	0	0	0	0	0	0	0	0	0	0	0	0	0	0	0	0	0	0	0	0	0	0	0	0	0	0	0	0	0	0	0	0	0	0	0	0	0	0	0
Serratia	0.000189301	2.63331e-05	0	2.74266e-05	9.27601e-05	0	2.88575e-05	0	0.000112982	0.000122045	3.34538e-05	0	5.82807e-05	0	5.43774e-05	6.69568e-05	0.000120588	0.000117817	0.000370782	0	0	7.43605e-05	0.00021523	4.48803e-05	0	6.08772e-05	5.60538e-05	4.49549e-05	3.99632e-05	1.85805e-05	0.000145773	0.00054742	0	0	0.000594884	0	0.000353294	0.000231107	0	0.000641437	0	0.000321234	0.000130412	0.000303859	0	0.00019604	0.000411297	0.00279319	0.000330469
Flavihumibacter	0	0	0	2.74266e-05	4.638e-05	5.13163e-05	0	0	0	0	0	0	0	0	0	0	0.000241177	0	0	0	0	0	0	0	0	0	0	0	0	3.71609e-05	0	0	0	0	0	0	0	0	0	0	0	0	0	0	0	0	0	0	0
Thermoanaerobacterium	0.000151441	0	4.31053e-05	0	0	0	5.77151e-05	5.24714e-05	0	0	0	2.35366e-05	0	0	0	0	0	0	0	0	0	0	0	0	0	0	0	0	0	0	0	0	0	0.000118878	0	0	0	0	0	0.000641437	0.000847937	0	0	0.000101286	0	0	0	4.23211e-05	0
Melissococcus	0	0	0	0	0	0	0	0	0	0	0	0	1.94269e-05	0	0	0	0	0	0	0	0	0	0	0	0	0	0	0	0	0	0	0	0	0	0	0	0	0	0	0	0	0	0	0	0	0	0	0	0
Yersinia	0	0	8.62106e-05	2.74266e-05	0	0.000205265	8.65726e-05	0.000104943	3.76605e-05	0	3.34538e-05	2.35366e-05	3.88538e-05	0	0	3.34784e-05	0	0	0	5.93437e-05	0	0.000111541	8.60919e-05	4.48803e-05	2.57036e-05	0	0	2.24775e-05	3.99632e-05	0	0	0	0.000473597	3.96259e-05	0	0.000109866	0	0	0	0	0	0	0.000130412	0	0	6.53467e-05	0.00164519	0.00559108	0
Geoalkalibacter	0	0	0	0	0	0	0	0	0	0	0	0	0	0	0	0	0	2.94542e-05	0	0	0	0	0	0	0	3.04386e-05	0	0	0	0	0	0	0	0	0	0	0	0	0	0	0	0	0	0	0	0	0	0	0
Oenococcus	0	0	4.31053e-05	5.48531e-05	0	0	0	5.24714e-05	0	0	0	0	0	0	0	0	0	0	0	0	0	3.71802e-05	0	0	0	0	0	0	0	0	0	0	0	0	0	0	0	0	0	0	0	0	0	0	0	0	0	0	0
Ignavibacterium	0	0	0	0	0	0	0	0	0.000150642	0	0	0	0	0	0	0	0	5.89084e-05	0	0	0	0	0	0	2.57036e-05	0	0	0	0	0	0	0	0	0	0	0	0	0	0	0	0	0	0	0.000202573	0	0	0	0	0
Algoriphagus	0	0	0	0	0	0	0	0	0	0	0	2.35366e-05	0	0	0	0	0	0	0	0	0	0	4.30459e-05	0	0	0	0	0	0	0	0	0	0	7.92519e-05	0	0	0	0	0	0	0	0	0	0	0	0	0	2.35117e-05	0
Corynebacterium	0.00742059	0.00197498	0.0322428	0.00606127	0.00737443	0.0215528	0.00366491	0.00251863	0.0274545	0.00362068	0.00167269	0.0143809	0.00271977	0.00373732	0.00500272	0.00311349	0.00546668	0.00259197	0.00315165	0.00540027	0.00196373	0.00297442	0.015927	0.015192	0.00208199	0.00197851	0.00241031	0.00141608	0.0111497	0.00206243	0.0209913	0.00985357	0.00118399	0.00487399	0.0315289	0.0432872	0.018018	0.0166397	0.0299613	0.0160359	0.0203505	0.0112432	0.0221701	0.00850805	0.00810154	0.00369209	0.0149438	0.000611304	0.010575
Methylocystis	0	0	0	0	0	0	0	5.24714e-05	0	0	0	2.35366e-05	0	8.89838e-05	0	6.69568e-05	0	0	0	0	0.000122733	0	0	0	0	0	0	2.24775e-05	0.00011989	0	0	0	0	0	0	0	0	0	0	0	0	0	0	0	0	0	0	0	0
Parabacteroides	0	0	0	0	0	0.000102633	0	0	3.76605e-05	0	0	0	0	0	0	0	0	0	0	0	0	0	0	2.24401e-05	0	0	0	0	0	0	0	0	0	0	0	0	0	0	0	0	0	0	0	0	0	0	0	0	0
Arsenophonus	3.78601e-05	7.89993e-05	0.000107763	5.48531e-05	9.27601e-05	0	0.000317433	0.000104943	7.53211e-05	0.000203409	0	4.70732e-05	7.77076e-05	0.000177968	5.43774e-05	3.34784e-05	0	8.83626e-05	0	0.000118687	6.13666e-05	7.43605e-05	8.60919e-05	0	7.71109e-05	3.04386e-05	5.60538e-05	0	0.000239779	0	0	0	0	0	0	0.000109866	0	0	0	0	0	0	0	0	0	3.26733e-05	0.000137099	0.000865231	0
Brevundimonas	0.000265021	0.00294931	0.0020475	0.00079537	0.00013914	0.00307898	0.000259718	0.00136426	0.000527247	0.000406818	0.000367991	0.000258903	0.00165129	0.000444919	0.000108755	0.000602611	0.000281373	0.000265088	0.000185391	0.00367931	0.000429566	0.000223081	0.000344367	0.000291722	5.14073e-05	0.000334825	0.000112108	0.000202297	0.00319706	3.71609e-05	0.000145773	0.000136855	0.000710395	0.000317007	0.00297442	0	0.000176647	0.000115554	0.00064433	0.00192431	0.0443754	0.0028911	0	0.000607718	0.00135026	0	0.000137099	2.35117e-05	0.000330469
Tobamovirus	0	2.63331e-05	0	0	0	0	0	0	0	0	0	0	0	0	0	0	0	0	0	0	0	0	0	0	0	0	0	0	0	0	0	0.000136855	0	0	0	0	0	0	0	0	0	0	0	0	0	0	0	9.40468e-06	0
Haematobacter	0.00011358	5.26662e-05	6.4658e-05	2.74266e-05	0	5.13163e-05	0	0	0	0	0	2.35366e-05	1.94269e-05	0	0	0	4.01962e-05	0	0	0	3.06833e-05	3.71802e-05	0	2.24401e-05	0	0	0	0	0	0	0	0	0	0	0	0	0	0	0	0	0.000282646	0	0	0	0	0	0	0	0
Mucilaginibacter	0.000605762	2.63331e-05	2.15527e-05	8.22797e-05	0.0128937	0	0	0	0	0	0	0.00021183	0	8.89838e-05	0	0	0	0	0	0	0	0	0	0.000112201	0	0	5.60538e-05	0	0	0	0	0.000136855	0	0	0	0.000109866	0	0.000115554	0	0	0	0.000321234	0	0	0	0	0	0	0
Hungatella	0	0	0	0	0	0	0	0	3.76605e-05	0	0	0	0	0	0	0	0	0	0	0	0	0	0	0	0	0	0	0	0	0	0	0.000136855	0	0	0	0	0	0	0	0	0	0	0	0	0	0	0.000137099	0	0
Riemerella	0	0	0	0	0	0.000102633	0	0	0	4.06818e-05	0.000133815	0	0	0	0	0	0	0	0	0	0	0	0.000129138	2.24401e-05	0	6.08772e-05	0	0	0	0	0	0	0.000236798	7.92519e-05	0.000594884	0.000219732	0	0	0.000161082	0	0.000282646	0	0	0	0	0	0	0	0.000330469
Desulfococcus	0	0	8.62106e-05	0	4.638e-05	0	0	0	0	0	0	0	0	0	0	0	0	0	0	0	0	0	0	0	0	0	0	0	0	0	0	0	0	0	0	0	0	0	0	0	0	0	0	0	0	0	0	0	0
Pseudoxanthomonas	0.000151441	0	6.4658e-05	0.000329119	0	0.000153949	8.65726e-05	0	0.000263624	0.00296977	6.69075e-05	0	0	0.000444919	0.000108755	0.000234349	4.01962e-05	2.94542e-05	0.000185391	0.000118687	0.0001841	0.000260262	0.000301322	4.48803e-05	0	0	0	4.49549e-05	0.000479559	7.43218e-05	0	0	0	0	0	0	0	0	0	0	0.000847937	0	0.000130412	0	0	0	0	0	0
Jeotgalicoccus	0	0	0	0	0	0	0	0	0	0	0	7.06098e-05	1.94269e-05	0	5.43774e-05	0	8.03923e-05	0	0	0	0	0	0	2.24401e-05	0	0	0	0	0	0	0	0	0	0	0	0.000769062	0	0	0	0	0.000282646	0	0.000130412	0	0	0	0	0	0
Kineococcus	3.78601e-05	0	0	0	0.00060294	0	0	0	0	0	0	0	0	0	0	0	0	0.000117817	0	5.93437e-05	0	0	0	2.24401e-05	0	0	5.60538e-05	0	0	0	0	0	0	0	0	0	0	0	0	0	0	0	0	0.000101286	0	0	0	0	0
Brevibacillus	0	0	2.15527e-05	0	0	0	0	0	0	0	0	4.70732e-05	0	0	0	0	0	0	0	0	3.06833e-05	0	0	0	0	0	0.000112108	0	0	0	0.000145773	0	0	0.000118878	0	0	0	0	0.000161082	0	0	0	0	0	0.000270051	0	0	4.70234e-06	0
Microbulbifer	0	0	0	0	9.27601e-05	0	0	0	3.76605e-05	0	0	0	0	0	0	0	0	0	0	0	0	0	0	0	0	0	0	0	0	0	0	0	0	0	0	0	0	0	0	0	0	0	0	0	0	0	0	0	0
Campylobacter	0.000227161	0	0.000193974	8.22797e-05	9.27601e-05	5.13163e-05	5.77151e-05	0.000104943	0.000150642	0	0	2.35366e-05	0.000116561	0.000355935	0.000163132	3.34784e-05	8.03923e-05	0	0	0.000949499	0	3.71802e-05	0	4.48803e-05	0	0	0	8.99099e-05	0	3.71609e-05	0	0.00054742	0.0217855	0.037922	0.00178465	0.000329598	0.000529942	0.00311994	0.000483247	0.00128287	0	0.00128493	0.000391236	0.00121544	0	0.00633863	0.000274198	1.88094e-05	0.000991408
Azospirillum	0.000189301	0.000236998	0.000107763	8.22797e-05	4.638e-05	0.000205265	5.77151e-05	5.24714e-05	3.76605e-05	0	3.34538e-05	7.06098e-05	0.000271977	0.000177968	5.43774e-05	0.000133914	0	8.83626e-05	6.17971e-05	0	0.000429566	0	0.000129138	0.000224401	0	9.13159e-05	0.000112108	0.000134865	0	3.71609e-05	0	0	0	3.96259e-05	0	0	0	0.000462214	0.000161082	0.000641437	0.000282646	0.000963701	0.000391236	0.000101286	0.000270051	6.53467e-05	0	1.88094e-05	0
Ornithobacterium	0	0	0	0	9.27601e-05	0.000718428	0	0	0	0	0	0	0	0	0	0	0	0	0	0	0	0	0	0	0	0	0	0	0	0	0	0	0	3.96259e-05	0	0	0	0	0.000161082	0	0.000282646	0	0	0	0.000270051	0	0	0	0
Gemella	0.00132511	0.000315997	0.000474158	0.000191986	0.0004638	0.000359214	0.00034629	0.000419771	0.000150642	0.000691591	3.34538e-05	0.000376586	0.000466246	0.000533903	0.000271887	0.000267827	0.00052255	0.00055963	0.000308985	0.000415406	0.000398883	0.000520523	0.000990056	0.000157081	0.000102815	0.000121754	0.000112108	0.000292207	0.000279743	0.000222965	0.00058309	0.00615848	0.0224959	0.0284118	0.00297442	0.0048341	0.0130719	0.00346661	0.00467139	0.00128287	0.000847937	0.000963701	0.00899844	0.00273473	0.00513097	0.00186238	0.000959693	4.70234e-05	0.00760079
Roseiflexus	0	0	0	0	0	0	0	0	0	0	0	0	1.94269e-05	0	0	0	0.000120588	0	0	0	0	0	8.60919e-05	0	0	0	0	0	0	0	0	0	0	0	0	0	0	0	0	0	0	0	0	0	0	0	0	0	0
Agrobacterium	0.000795063	0.000658328	0.000237079	0.000466252	0.00027828	0.00123159	0.000865726	0.00104943	0.000376605	0.0022375	0.000200723	0.000305976	0.000679942	0.00213561	0.000326264	0.000435219	0.000643139	0.000913081	0.000926956	0.000830811	0.000398883	0.000929506	0.000473505	0.000628324	0.000257036	0.000517457	0.000336323	0.000337162	0.00143868	0.000464511	0	0.000136855	0	0	0	0	0	0	0	0	0	0.000642467	0.000130412	0.000101286	0.000270051	0	0	0	0
Chryseobacterium	0.000530042	0.000500329	0.00665977	0.00447053	0.00102036	0.0105198	0.000548293	0.0007346	0.00395436	0.00296977	0.00123779	0.011274	0.000174842	0.00106781	0.000163132	0.00164044	0.000482354	0.00465377	0.00111235	0.00065278	0.00027615	0.000632064	0.00124833	0.00271526	0.000385555	0.000304386	0.000392377	0.00026973	0.000399632	0.000130063	0.000145773	0.000410565	0.000236798	0.000435885	0	0.000769062	0.000176647	0.000231107	0.000483247	0.00192431	0.00113058	0.000321234	0.000130412	0	0	6.53467e-05	0.000274198	4.70234e-06	0.000660939
Rhodoplanes	0	0	0	5.48531e-05	0	0	0	0	0	0	0	0	1.94269e-05	0	0	0	0.000442158	5.89084e-05	0	0	0	0	0	2.24401e-05	0	0	0	0	0	0	0	0	0	0	0	0	0	0	0.000161082	0	0	0	0	0	0	0	0	0	0
Ottowia	0	2.63331e-05	0	0	0	0.000102633	0	0	0.000188303	4.06818e-05	0	0.000494269	0.00081593	0	0	6.69568e-05	0	0.000176725	6.17971e-05	0	0	0	4.30459e-05	0.000157081	0	0	0	0	0.000279743	0	0	0	0	0	0	0	0	0	0	0	0.000565291	0.00160617	0	0	0	0	0	0	0
Myroides	3.78601e-05	0	2.15527e-05	5.48531e-05	0	0	0	0	0	0	0	0	0	0.000177968	0	0	0	0	0	0	0	0	0	2.24401e-05	0	3.04386e-05	0	0	0	3.71609e-05	0	0	0	0	0	0	0	0	0	0	0	0	0	0	0	0	0	4.70234e-06	0
Alteromonas	0	0	0	0	0	0	0	0	0	0	0	0	0	0	0	0	0	0	0	0	0	0	0	0	0	0	0	0	7.99265e-05	0	0	0	0	0	0	0	0	0	0	0	0	0	0	0	0	0	0	0.000164582	0
Nesterenkonia	3.78601e-05	0	0	0	0	0	0	0	0	0	0	0.000117683	7.77076e-05	0	0	0	0	0	0	0	0	0	0	0	0	0	0	0	0	0	0	0	0	0	0	0.000109866	0	0	0	0	0	0	0	0	0	3.26733e-05	0	0	0
Oxalobacter	0	0	0	0	4.638e-05	0	0	0	3.76605e-05	0	0	0	0	0	0	3.34784e-05	0	2.94542e-05	6.17971e-05	0	0	0	0	0	0	0	0	0	0	3.71609e-05	0	0	0	0	0	0	0	0	0	0	0	0	0	0	0	0	0	0	0
Desulfovibrio	7.57203e-05	0	4.31053e-05	0	9.27601e-05	0.000205265	2.88575e-05	0	0	0.000162727	0.000100361	0	0	8.89838e-05	0	6.69568e-05	8.03923e-05	0.000117817	0	0	0	0	4.30459e-05	6.73204e-05	0	0	0	0	0	1.85805e-05	0	0	0	0	0	0	0	0.00207996	0.000322165	0	0	0.000321234	0	0	0	0	0	7.05351e-05	0
Glutamicibacter	0	0	0	0.000137133	0.000834841	5.13163e-05	5.77151e-05	5.24714e-05	7.53211e-05	0	0	2.35366e-05	0.000135988	0	0	0	4.01962e-05	0	0	0	6.13666e-05	0	0	0	5.14073e-05	0	0	0	0	3.71609e-05	0.000145773	0	0	0	0	0.000109866	0	0	0	0	0	0.000321234	0.000130412	0	0	3.26733e-05	0	1.4107e-05	0
Dinoroseobacter	0	0	0	0	0	0	0	0.000104943	0	4.06818e-05	0	2.35366e-05	0	0	0	0	0	0	0	0	0	0	0	0	0	0	0	0	0	0	0	0	0	0	0	0	0	0	0	0	0	0	0	0	0	0	0	0	0
Erythrobacter	0.000227161	7.89993e-05	6.4658e-05	8.22797e-05	9.27601e-05	0.000256581	5.77151e-05	5.24714e-05	0.000150642	0.000162727	3.34538e-05	7.06098e-05	3.88538e-05	0.000177968	0.000108755	3.34784e-05	8.03923e-05	8.83626e-05	0.000185391	0.000356062	0.000153417	0.000334622	0	0.000224401	0.000102815	3.04386e-05	5.60538e-05	6.74324e-05	0.00011989	9.29023e-05	0	0	0	0	0.00297442	0	0.000176647	0	0	0	0	0.000642467	0	0	0	0	0	1.4107e-05	0
Salinicoccus	0	0	0	0	0	0	0	0	0	0	0	0	0	0	0	3.34784e-05	8.03923e-05	0	0	0	0	0	0	0	0	0	0	0	0	0	0	0.000136855	0	0	0	0	0	0	0	0	0	0	0	0	0	0	0	0	0
Pectobacterium	0	0	6.4658e-05	0	0	0	0	0	0	0	0	2.35366e-05	0	8.89838e-05	0	0	0	0	0	0	0	0	0	2.24401e-05	0	0	0.000112108	0	0	3.71609e-05	0	0	0	0	0	0	0	0	0	0	0	0.000321234	0	0	0	0	0	0.00103452	0
Aerococcus	3.78601e-05	0	0.000301737	0	0	0	8.65726e-05	0	0	0	0	0	0.000446819	0	0	6.69568e-05	4.01962e-05	0	0	0	0	0	4.30459e-05	0	0	0	0	2.24775e-05	3.99632e-05	0	0	0.00027371	0	0.000118878	0	0.000988794	0	0	0.000161082	0	0.000282646	0.0244137	0	0	0	0	0	9.40468e-06	0.000330469
Agromyces	3.78601e-05	2.63331e-05	0.000107763	0	0.000649321	0	0	0	7.53211e-05	4.06818e-05	0	0	1.94269e-05	0	0	0	0	5.89084e-05	0	0	0	0	0.000172184	2.24401e-05	0	0	0	0	0	0	0	0	0	0	0.000594884	0	0.000176647	0	0	0	0.000565291	0.000321234	0	0	0	0	0	0	0
Anaeromyxobacter	0	0	0	0	9.27601e-05	0	0	0	0	0	0.00117088	0	0	0	0	0	4.01962e-05	0	0	0	0	7.43605e-05	0	0	2.57036e-05	0	0	0	0	0	0	0	0	0	0	0	0	0	0	0	0	0	0	0	0	6.53467e-05	0	4.23211e-05	0
Megamonas	0	2.63331e-05	0.000452606	0	0.00018552	0	0.000173145	0	3.76605e-05	0.000122045	0	0	0	8.89838e-05	0	0	0	5.89084e-05	0	0	0	0	4.30459e-05	0	0	0	0	0	0	0	0.000437318	0.000684275	0.000236798	0	0.000594884	0.000439464	0.000176647	0.000462214	0.00064433	0	0	0	0.000260824	0.000101286	0.000270051	3.26733e-05	0.000411297	0	0
Pseudohongiella	0	0	0	2.74266e-05	0	0	0	0	0	0	0	0	0	0	0	0	0	0	0	0	0	0	0	0	0	0	0	0	0	0	0	0	0	0	0	0	0	0	0	0	0	0	0	0	0	0	0	1.4107e-05	0
Dermabacter	0	0	6.4658e-05	2.74266e-05	4.638e-05	0	0	0	0	0	0	0	3.88538e-05	0	5.43774e-05	0.000100435	0	0	0	0	0	0.000111541	0.00021523	8.97606e-05	0	6.08772e-05	0	0	0	3.71609e-05	0	0	0	0	0	0.000109866	0	0	0	0.00192431	0	0	0.000130412	0	0	6.53467e-05	0	0	0
Haemophilus	0.00011358	0.000157999	0.00420277	0.000219413	0.00037104	0.000307898	0.000779153	0.000419771	0.000376605	0.000325455	0.000200723	7.06098e-05	0.0356484	0.000177968	0.00108755	0.000100435	0.000241177	0.00220907	0.000185391	0.000356062	0.000122733	0.000185901	0.000172184	8.97606e-05	0	0.000152193	0.000224215	6.74324e-05	0.000239779	7.43218e-05	0.000437318	0.00164226	0.0918778	0.0233397	0.000594884	0.0248297	0.000353294	0.000693321	0.00064433	0.010263	0.000282646	0.000963701	0.000521648	0.000506432	0	0.00382278	0.000685495	0.000489044	0.00495704
Moorea	0	2.63331e-05	0	0	0	5.13163e-05	0	0	0	4.06818e-05	0	0	0	8.89838e-05	0	0	4.01962e-05	2.94542e-05	0	0	3.06833e-05	0	0	2.24401e-05	0	6.08772e-05	5.60538e-05	0	7.99265e-05	3.71609e-05	0	0	0	0	0	0	0	0	0.00064433	0	0	0	0	0	0	0	0	0	0
Massilia	0.000227161	0.000289664	0.00741411	0.000137133	0.00408144	0.0155488	0.000317433	0.00162661	0.00504651	0.000691591	0.000167269	0.00108268	0.000213696	0.00676277	0.000489396	0.000468698	0.000401962	0.000265088	0.000123594	0.000356062	0.000337516	0.000408983	0.00021523	0.000314162	7.71109e-05	0.000182632	0.000560538	4.49549e-05	0.000639412	0.000185805	0.000728863	0.000410565	0.000236798	0.000118878	0.00297442	0.000219732	0	0.000231107	0.000805412	0	0	0.000963701	0.000391236	0.00334245	0	9.802e-05	0	2.82141e-05	0
Vitreoscilla	0.000265021	0.000131666	0.000129316	0.000137133	0	0.000102633	2.88575e-05	5.24714e-05	7.53211e-05	0.000122045	3.34538e-05	2.35366e-05	5.82807e-05	0	5.43774e-05	0	8.03923e-05	0.000235634	0.000185391	5.93437e-05	0.000153417	0.000111541	0.000172184	8.97606e-05	0.000154222	6.08772e-05	0.000168161	6.74324e-05	0.000159853	3.71609e-05	0	0	0	0	0	0	0	0	0	0	0	0	0	0	0	3.26733e-05	0	0	0
Dokdonella	0	0	0	0	0	0	0	5.24714e-05	0	0	0	0	3.88538e-05	0	0	0	8.03923e-05	0	0	0	0	0	0	0	0	0	0	0	0	0	0	0	0	0	0	0	0	0	0	0	0	0	0	0	0	0	0	0	0
Syntrophobacter	0	0	0	2.74266e-05	0	0	0	0	0	0	0	0	0	0	0	0	4.01962e-05	0	0	0	0	0	0	0	0	0	0	0	0	0	0	0	0	0	0	0	0	0	0	0	0	0	0	0	0	0	0	0	0
Anaplasma	0	0	0	0	0	0	0	0	0	0	0	0	0	0	0	0	4.01962e-05	0	0	0	0	0	0	0	0	0	0	0	0	0	0	0	0	0	0	0	0	0	0.000161082	0	0	0	0	0	0	0	0	0	0
Stappia	0	5.26662e-05	0	0	0	0	5.77151e-05	0	0	0	0	0	0	0	0	0	0	0	0	0	0	0	4.30459e-05	0.000112201	0	0	0	0	0	0	0	0	0	0	0	0	0	0	0	0	0	0	0	0	0	0	0	0	0
Cyanothece	0	0	0	0	0	0	0	0	0	0	0	2.35366e-05	0	0	0	0	0	0	0	0	0	0	0	8.97606e-05	2.57036e-05	3.04386e-05	0	0	0	0	0	0	0	0	0	0	0	0	0	0	0	0	0	0	0	0	0	0	0
Sorangium	0	0	0	8.22797e-05	0	0	0	0	0	4.06818e-05	0	0	1.94269e-05	0	0	3.34784e-05	0	0	0	0	0	0	0	0.000112201	2.57036e-05	0	0	0	0	0	0	0	0	0	0	0	0	0	0	0	0	0	0	0	0	0	0	0	0
Curvibacter	0	0	0	0	0	0	0	0	0	0	0	0	0	0	0	0	0	0	0	0	0	0	0	2.24401e-05	0	0	0	0	0	0	0.000145773	0	0	0	0	0	0	0	0	0	0	0	0	0	0	0	0	0	0
Helicobacter	0	0	0	0	0	0	0	0.000314828	0	4.06818e-05	0	0	1.94269e-05	0	5.43774e-05	0	4.01962e-05	0	0.000247188	0	0	0	0	2.24401e-05	0	0	0	0	7.99265e-05	0	0	0	0	0	0	0	0	0	0	0	0	0	0.000130412	0	0.000540103	0.000326733	0	0.00022101	0
Pseudovibrio	0	0	0	0	0	0	0	0.000104943	0	0	0	2.35366e-05	0	0	0	0	0	0	0	0	0	0	0	0	0	0	0	0	0	0	0	0	0	0	0	0	0	0	0	0	0	0	0	0	0	0	0	0	0
Bibersteinia	7.57203e-05	0	0	0	0	0	0	0	0	0	0	0	0	0	0	0	0	0	0	0	0	0	0	0	0	0	0	0	0	0	0	0	0	0	0	0	0	0	0	0	0	0	0	0	0	0	0	4.70234e-06	0
Cryobacterium	0	0	0	0	0	0	0	0.000104943	0	8.13637e-05	0	0	0	0	0	0	0	0	6.17971e-05	5.93437e-05	0	0	0	0.000134641	0	0	0	0	0	0	0	0	0	0	0	0	0	0	0	0	0.000565291	0	0	0	0	0	0	0	0
Ornithinimicrobium	7.57203e-05	0	2.15527e-05	5.48531e-05	9.27601e-05	0.000307898	8.65726e-05	0.000209886	0.000112982	0.000203409	6.69075e-05	0.000494269	9.71345e-05	8.89838e-05	5.43774e-05	0.000100435	4.01962e-05	5.89084e-05	0.000123594	0.000178031	0	0.000111541	8.60919e-05	0.000336602	0	6.08772e-05	0.000560538	4.49549e-05	7.99265e-05	0.000111483	0	0	0	0	0	0.000109866	0	0	0	0	0	0	0	0	0	0	0	0	0
Paraprevotella	0	0	4.31053e-05	0	0	0	2.88575e-05	0	0	0	0	0	0	0	0	0	0	0	0	0	0	0	0	0	0	0	0	0	0	0	0	0	0	0.000158504	0	0	0	0	0	0	0	0	0	0	0	0.000163367	0	0	0
Bacillus	0.0140083	0.00402897	0.00737101	0.00364773	0.00500904	0.00687638	0.00608894	0.00813307	0.0087749	0.00272568	0.0018065	0.00691976	0.00338028	0.0198434	0.00543774	0.00468698	0.0041804	0.00762864	0.0103819	0.0461694	0.00340585	0.00509369	0.00305626	0.00522855	0.00323866	0.00429185	0.0204596	0.00534964	0.0022779	0.00302861	0.00758017	0.00848501	0.00165759	0.00225868	0.00892326	0.00395517	0.0157216	0.156575	0.00853737	0.010263	0.0149802	0.0167041	0.00482525	0.0044566	0.00729139	0.00444357	0.129421	0.00179629	0.0042961
Aminobacter	7.57203e-05	0	0	0	0	0	0	0	0	0	0	0	0	8.89838e-05	0	6.69568e-05	0.000120588	0	0	0	0	0	0	0.000269282	5.14073e-05	0	0	0	0	0	0	0	0	0	0	0	0	0	0	0	0	0	0	0	0	0	0	1.88094e-05	0
Winogradskyella	0	0	0	0	0	0	0	0	0	0	0	0	0	0	0	0	0	0	0	0	0	0	0	0	2.57036e-05	0	0	2.24775e-05	0	0	0	0	0	0	0	0	0	0	0	0	0	0	0	0	0	0	0	0	0
Desulfobacca	0	0	0	0	0	0	5.77151e-05	0	0	0	0	0	0	0	0	0	0	0	0	0	0	0	0	0	2.57036e-05	0	0	0	0	0	0	0	0	0	0	0	0	0	0	0	0	0	0	0	0	0	0	0	0
Niveispirillum	0	0	0	0	0	0	0	0	3.76605e-05	0	3.34538e-05	0	0	0	5.43774e-05	0	8.03923e-05	0	0	0	0	0	0	0.000740525	0	3.04386e-05	0	0	0	0	0	0	0	0	0	0	0	0	0	0	0	0	0	0.000101286	0	0	0	0	0
Flexistipes	7.57203e-05	0	2.15527e-05	0	0	0	0	0	0	0	0	0	3.88538e-05	0	0	0	0	0	0	0	0	0	0	0	0	0	0	0	0	0	0	0	0	0.000158504	0	0	0	0	0	0	0	0	0	0	0	0	0	4.23211e-05	0
Edwardsiella	0	0	0	0	0	0	0	0	0	4.06818e-05	0	2.35366e-05	0	0	0	0	0.000120588	0	0	0	0	0	0	0	0	0	0	0	0	0	0	0	0	0	0	0	0	0	0	0	0	0	0	0	0	3.26733e-05	0	0.000498448	0
Draconibacterium	0	0	0	0	0	5.13163e-05	2.88575e-05	0	0	0	3.34538e-05	2.35366e-05	0	0	0	0	0	0	0	0	0	0	0	0	0	0	0	0	0	0	0	0	0	0	0	0	0	0	0	0	0	0	0	0	0	0	0	0	0
Eubacterium	0	0	0	0	0	0	0	0	0	0	0	2.35366e-05	0	0	0	0	0	0	0	0	0	3.71802e-05	0	0	0	0	0	0	0	0	0	0	0	0	0.000594884	0	0	0	0	0	0.000282646	0	0	0.000101286	0	0	0	9.40468e-06	0
Aeribacillus	0	0	0	0	0	0	0	0	0	0	0	2.35366e-05	0	0	0	0	0	0	0	0	3.06833e-05	0	0	0	0	0	0	0	0	0	0	0	0	0	0	0.000219732	0	0	0.000322165	0	0	0	0.000391236	0.000405145	0	6.53467e-05	0	0	0.000330469
Blastococcus	0	0	0	0	0	0	0	0	0	0	0	0.000353049	0	0	0.000108755	0	0	0	0	0	0	7.43605e-05	0	0	0	0	0	0	0	1.85805e-05	0	0	0	0	0	0	0	0	0	0	0	0.000321234	0	0	0	0	0	0	0
Tannerella	0	0	2.15527e-05	0	0	0.000153949	0	0	0	0	0	0	0	0	5.43774e-05	6.69568e-05	0	0	6.17971e-05	0	0	0	0	0	0	0	0	0	3.99632e-05	0	0	0	0.00757755	0.000356633	0	0.000109866	0	0	0	0	0	0	0	0.000101286	0.000270051	3.26733e-05	0	0	0.000330469
Salmonella	3.78601e-05	2.63331e-05	0.000215527	0.000246839	0.00013914	0.000102633	0.00011543	5.24714e-05	0.00071555	4.06818e-05	0.000133815	0.00014122	9.71345e-05	0	0	6.69568e-05	0	0	6.17971e-05	0	0	0	4.30459e-05	0.000269282	2.57036e-05	0	0.000168161	4.49549e-05	3.99632e-05	3.71609e-05	0.000145773	0	0	0.000118878	0	0.000109866	0	0	0.000322165	0.00128287	0	0	0	0	0	0.00039208	0.00260488	0.02575	0.000330469
Halobacteriovorax	0	0	0.000107763	2.74266e-05	0	5.13163e-05	0	0	7.53211e-05	0	0	0	0	0	0	0	0	0	0	0	0	0	0	2.24401e-05	0	0	0	0	0	0	0	0	0	0	0	0	0	0	0	0	0	0	0	0	0	0	0	0	0
Gynuella	0	0	0	0	0	0	0	0	0	0	0	0	0	0.000177968	0	0	0	0	0	0	0	0	8.60919e-05	0	0	0	0	0	0	0	0	0	0	0	0	0	0	0	0	0	0	0	0	0	0	0	0	0	0
Sphingopyxis	0.000340741	0.000552995	0.000301737	5.48531e-05	0.000788461	0	5.77151e-05	0.00283346	0.000301284	0.000610227	6.69075e-05	7.06098e-05	1.94269e-05	0.00071187	5.43774e-05	3.34784e-05	8.03923e-05	8.83626e-05	0.000679768	0.000296718	9.205e-05	0	0.00021523	0.000224401	2.57036e-05	6.08772e-05	0	0.000134865	0.00011989	0	0	0	0	0	0	0	0	0	0	0	0.000565291	0.000642467	0.000130412	0	0	0	0	0.000103452	0
Aminomonas	0	0	0	2.74266e-05	0	0	0	0	0	0	0	0	0	0	0	0	0	0.000353451	0	0	0	0	0	0	0	0	0	0	0	0	0	0	0	0	0	0	0	0	0	0	0	0	0	0	0	0	0	0	0
Acidaminococcus	0	0	0	0	0	0	0	0	0	0	6.69075e-05	0	1.94269e-05	0	0	0	0	0	0	0	0	0	4.30459e-05	0	2.57036e-05	0	0	0	0	0	0	0	0	0	0	0	0	0	0	0	0	0	0	0	0	0	0	0	0
Gemmatimonas	0	0	4.31053e-05	0	0	0	2.88575e-05	0.000314828	3.76605e-05	0.000854318	0	4.70732e-05	0	0	0	0	8.03923e-05	2.94542e-05	0	0.000118687	3.06833e-05	0	0	0	7.71109e-05	0	0	0	0	1.85805e-05	0	0.000136855	0	0	0	0	0	0	0	0	0	0.00224863	0	0	0	0	0	3.29164e-05	0
Thermobispora	0	0	2.15527e-05	0	9.27601e-05	5.13163e-05	0	0	3.76605e-05	0	0	0	1.94269e-05	0	0	0	4.01962e-05	0.000117817	0	0	0	0	0	0	0	0	0	0	0	0	0	0	0	0	0	0	0	0	0	0	0	0	0	0	0.000270051	3.26733e-05	0	9.40468e-06	0
Thioalkalivibrio	0	0	0	2.74266e-05	0	0	0	0	0	0	0	2.35366e-05	0	0	0.000108755	0	0	0	0	0	0	0	0	0	0	0	5.60538e-05	0	0	0	0	0	0	0	0	0	0	0	0	0	0	0	0	0	0	0	0	0	0
Acidothermus	0	0	2.15527e-05	0	0	0	8.65726e-05	0	0	0	0	0	0	0	0	0	0	0	0	0	0	0	0	4.48803e-05	0	0	0	0	0	0	0	0	0	0	0	0	0	0	0	0	0	0	0	0.000101286	0	0	0	0	0
Flavonifractor	0	0	2.15527e-05	0	0	0	0	0	0	0	0	0	0	0	0	0	0	0	0	0	0	0	0	0	0	0	0	0	0	0	0	0	0	0	0	0	0	0	0	0	0	0	0	0	0	0	0.000137099	0	0
Ensifer	0	0.000131666	4.31053e-05	0.000109706	0	0.000205265	0	0	0	0	0	0	3.88538e-05	0.000177968	0	0	0	0	0	0	0.0001841	0	0.000172184	6.73204e-05	0	0	0	0.000112387	3.99632e-05	0	0	0	0	0	0	0	0	0	0.000161082	0	0	0	0	0	0	0	0	0	0
Tomitella	0	0	0	2.74266e-05	0	0	0	0	0	0	0	0	0	0	0	3.34784e-05	0	0	0	0	0	0	0	0	0	0	0	0	0	0	0	0	0	0.000118878	0	0	0	0	0	0	0	0.000321234	0	0	0	0	0	0	0
Desulfobulbus	0	0	0	0	0	0	0	0	0	0	0	0	0	0	0	0	0	0	0	0	0	0	0	2.24401e-05	0	0	0	0	0	0	0	0	0	0	0	0	0	0	0	0	0	0	0	0	0	0	0	0	0
Borreliella	3.78601e-05	0	0	0	0	5.13163e-05	0	0	0	0	0	0	0	0	0	0	0	0	0	0	0	0	0	0	0	0	0	0	0	0	0	0	0	0	0	0	0	0	0	0	0	0	0	0	0	0	0	0	0
Oscillatoria	7.57203e-05	0	4.31053e-05	0	0.00389592	0.000153949	8.65726e-05	0.000314828	0	4.06818e-05	0	4.70732e-05	1.94269e-05	0.000177968	0.000326264	3.34784e-05	0	5.89084e-05	6.17971e-05	5.93437e-05	6.13666e-05	0.000111541	0.000731781	0.000561004	2.57036e-05	6.08772e-05	0.228475	0	0	5.57414e-05	0	0.000410565	0	0	0	0	0.000176647	0	0	0	0	0.000642467	0	0	0.000270051	0	0	3.29164e-05	0
Actinomadura	0	0	0	0	0	0.000307898	0	0	0	0	0	0	0	0	0	0	0	0	0	0	0	0	4.30459e-05	0	0	0	0	0	0	0	0	0	0	0	0	0	0	0	0	0	0	0	0	0	0	0	0	0	0
Ochrobactrum	7.57203e-05	2.63331e-05	0	8.22797e-05	0	5.13163e-05	0.000144288	0.000157414	0	0	0.000167269	0	5.82807e-05	0	0	0.000100435	0	2.94542e-05	0	0	0	0	0.000129138	8.97606e-05	0	0	0.000168161	0	0.000159853	5.57414e-05	0.000291545	0.00027371	0	3.96259e-05	0.00416419	0	0.000353294	0	0.000161082	0.00128287	0.000565291	0.000321234	0.000130412	0.000101286	0.000270051	0	0	4.70234e-06	0
Cronobacter	3.78601e-05	0	0	0	0	0	0	0	0	0	0	0	0	0	0	0	0	2.94542e-05	0	0	0	0	0	0	0	0	0	0	0	0	0	0	0	0	0	0	0	0	0	0	0	0	0	0	0	0	0	0.000173987	0
Kosmotoga	0	0	0	0	0	0	0	0	0	0	0	0	0	0	0	3.34784e-05	0	0	0	0	0	0	0	2.24401e-05	0	0	0	0	0	0	0	0	0	0	0	0	0	0	0	0	0	0	0	0	0	0	0	0	0
Frondihabitans	0	0	2.15527e-05	2.74266e-05	0.0025509	0	0	0	3.76605e-05	0	0	0.000164756	0	0	0	0	0	0	0	5.93437e-05	3.06833e-05	0	0	0	0	0	0	0	3.99632e-05	0	0	0	0	0	0	0	0	0	0.000322165	0	0	0	0	0	0	0	0	0	0
Pantoea	3.78601e-05	5.26662e-05	2.15527e-05	0	9.27601e-05	0.000102633	5.77151e-05	5.24714e-05	0.000225963	0.000284773	0	0	1.94269e-05	0	0	0	0.000321569	0	0	5.93437e-05	0	0.000185901	0	2.24401e-05	2.57036e-05	0	0.000672646	0	0	3.71609e-05	0.000145773	0	0.000236798	0	0.00416419	0.000109866	0	0	0.000161082	0.00256575	0	0.0019274	0	0.000101286	0	0.00019604	0.000548396	0.00292015	0
Alcaligenes	3.78601e-05	2.63331e-05	0	0	0	0	0	0	0	0	0	0	0	0	0	3.34784e-05	0	0	0	0	0	0	0	2.24401e-05	0	0	0	0	0	1.85805e-05	0	0	0	0	0	0	0	0	0	0	0	0.000963701	0	0	0	0	0	0	0
Fibrella	0	0	0	0	0	0	2.88575e-05	0	0	0	0	4.70732e-05	0	0	0	3.34784e-05	0	0	0	0	0	0	0	0	0	0	5.60538e-05	0	0	0	0	0	0	0	0	0	0	0	0	0	0	0.000321234	0	0	0	0	0.000137099	0	0
Thioclava	0	0	0	5.48531e-05	0	0	0	0	0	0	0	0	0	0	0	0	0	0	0	0	0	0	0	0	0	0	0	0	0	0	0	0	0	0	0	0	0	0	0	0	0	0	0	0	0	0	0	0	0
Oligotropha	0	0	0	0	0	0	0	0	0	8.13637e-05	0	0	5.82807e-05	0	5.43774e-05	0	8.03923e-05	2.94542e-05	0	0	6.13666e-05	0	0	0	0	0	0	2.24775e-05	0	0	0	0.00027371	0	0	0	0	0	0	0	0	0	0	0	0	0	0	0	0	0
Bordetella	0	0	0	0	0.00013914	0.000102633	5.77151e-05	0	0.000263624	4.06818e-05	0	2.35366e-05	1.94269e-05	0	0	3.34784e-05	4.01962e-05	0	0	5.93437e-05	0	0	0	2.24401e-05	0	0	5.60538e-05	0	0	0	0	0	0	0	0.000594884	0.000109866	0	0	0.000322165	0.000641437	0.000282646	0.000321234	0	0	0	0	0	9.40468e-06	0
Chelatococcus	7.57203e-05	5.26662e-05	0	0	0.00013914	0.000102633	2.88575e-05	5.24714e-05	0.000150642	0.000284773	0	0	3.88538e-05	0.000266951	0.000108755	0	0	2.94542e-05	0	5.93437e-05	3.06833e-05	0.000111541	0	0.000134641	2.57036e-05	3.04386e-05	0	0	3.99632e-05	7.43218e-05	0	0	0	0	0	0	0	0	0	0	0	0	0	0	0	0	0	0	0
Collinsella	0	0	4.31053e-05	0	4.638e-05	0	2.88575e-05	0	0	0	0	0	0	0	0	0	0	0	0	0	0	0	0	0	5.14073e-05	0	0	0	0	0	0	0	0	0	0	0	0	0	0	0	0	0	0	0.000101286	0	0	0	4.70234e-06	0
Pusillimonas	0	0	0	0	0	0	0	0	0	0	0	2.35366e-05	0	0	0	0	0	0	0	0	0	0	0	0	0	0	0	0	0	0	0	0	0	0	0	0	0	0	0	0	0	0	0	0	0	0	0	0	0
Megasphaera	7.57203e-05	2.63331e-05	8.62106e-05	2.74266e-05	9.27601e-05	0	0	0	7.53211e-05	0	0	2.35366e-05	0	0	0	0	0.000120588	0	0.000123594	0	0	0	4.30459e-05	2.24401e-05	0	0	0	2.24775e-05	3.99632e-05	1.85805e-05	0.000145773	0.000684275	0.000236798	0.000118878	0	0	0.000353294	0	0.000161082	0	0.000282646	0	0	0.000101286	0.000270051	9.802e-05	0	1.4107e-05	0
Rhodopseudomonas	0.000151441	5.26662e-05	0	0	0	5.13163e-05	0	0.000314828	0	0	6.69075e-05	0	0	0	5.43774e-05	0	0.000200981	0	0	0	0	0	0	0	0	3.04386e-05	0.000112108	0	7.99265e-05	0	0	0	0	0	0.000594884	0	0	0	0	0.000641437	0	0	0	0	0	0	0	0	0
Photobacterium	0	0	0.000107763	2.74266e-05	0	0	0	0	0.000112982	0	0	0	1.94269e-05	0	0	0	4.01962e-05	5.89084e-05	0	0	0	0	0	0	0	0	0	0	3.99632e-05	0	0	0	0	0	0	0.000109866	0	0.000115554	0	0	0	0	0.000130412	0	0	0	0	0.000324462	0
Aureimonas	0	0	0	0	0	0	0	0	0	0	0	0	0	0	0	0	0	0	0	0	0	0	0	6.73204e-05	0	0	0	0	0	0	0	0	0.000236798	0	0.000594884	0	0	0	0	0	0	0	0	0	0	0	0	0	0
Halobacteroides	0	0	0	0	0	0	0	0	0	0	0	0	0	0	0.00021751	0	0.000160785	0	0	0	0	0	0	0	0	0	0	0	0	0	0	0	0	0	0	0	0	0	0	0	0	0	0	0	0	0	0	0	0
Nitrosomonas	3.78601e-05	7.89993e-05	0	8.22797e-05	0	0.000153949	0	5.24714e-05	3.76605e-05	4.06818e-05	0	7.06098e-05	3.88538e-05	8.89838e-05	0.000108755	0.000133914	4.01962e-05	2.94542e-05	0.000185391	0.000118687	0	7.43605e-05	4.30459e-05	0.000807845	5.14073e-05	6.08772e-05	5.60538e-05	4.49549e-05	0.00011989	0	0	0	0	0	0	0.000109866	0	0	0	0	0.000282646	0	0	0	0	6.53467e-05	0.000137099	4.70234e-06	0
Thermobaculum	0	0	0	0	0	0	0	0.000104943	0	0	0	0	0	0	0	0	0	0	0	0	0	0	0	0	2.57036e-05	0	0.000224215	0	0	0	0	0	0	0	0	0	0.000176647	0	0	0	0	0	0	0	0	0	0	4.70234e-06	0
Brevibacterium	0.000189301	0.000131666	0.000150869	0.000246839	0.000881221	0.00153949	0.000288575	5.24714e-05	0.000527247	0.000528864	0	0.000353049	0.00110733	8.89838e-05	0.00021751	0.000100435	0.000160785	8.83626e-05	0.000185391	0	9.205e-05	0.000334622	0.000172184	0.00150349	5.14073e-05	0	5.60538e-05	2.24775e-05	3.99632e-05	1.85805e-05	0	0.00027371	0	0	0.000594884	0	0.000353294	0.000115554	0.000161082	0	0.000282646	0	0.000260824	0.000101286	0	0	0	9.40468e-06	0
Gardnerella	0.000378601	0.000105332	0.000754343	0.000521105	0	0.000153949	0.00150059	5.24714e-05	0.000150642	0.000244091	0.000100361	2.35366e-05	0.000116561	0.00071187	0.000380642	6.69568e-05	8.03923e-05	8.83626e-05	0.00265727	0	0.000122733	0.000148721	0.00021523	2.24401e-05	0.000102815	6.08772e-05	0.000112108	4.49549e-05	0.0011989	0.000148644	0	0	0	0	0.000594884	0	0.000176647	0	0	0.000641437	0	0.000321234	0.000260824	0	0	0	0	1.88094e-05	0
Nitratireductor	0	0	0	0	0	5.13163e-05	0	0	0	0	0	0	0	0	0	0	0	0	0	0	0	0	0	0	0	0	0	0	0	0	0	0	0	0	0	0	0	0	0	0	0	0	0	0	0	0	0	0	0
Thauera	0	0	0	0	0	5.13163e-05	0	0	7.53211e-05	0	0	0	1.94269e-05	0	0	0	0	0	0.000123594	0	3.06833e-05	0	4.30459e-05	0	0	0	0	0	0	0	0	0	0	0	0.000594884	0	0	0	0	0.000641437	0.000282646	0.000321234	0	0	0	0	0	0	0
Neorhizobium	0	0.000210665	2.15527e-05	0.000109706	4.638e-05	0	5.77151e-05	5.24714e-05	3.76605e-05	8.13637e-05	0	2.35366e-05	0.000194269	8.89838e-05	0	3.34784e-05	4.01962e-05	5.89084e-05	0	0	3.06833e-05	0	0.000301322	2.24401e-05	0	0.000121754	0	0.000112387	3.99632e-05	1.85805e-05	0	0	0	0	0	0	0	0	0	0	0.000282646	0	0	0.000101286	0	0	0	0	0
Collimonas	0	0	4.31053e-05	0	0	5.13163e-05	0	0	0.00369073	0	0	0	7.77076e-05	0	0	0	0	0	0	0	0	3.71802e-05	0	0	2.57036e-05	0	0	0	0	0	0	0	0	0	0	0.000109866	0	0	0.000161082	0	0.000282646	0	0	0	0	0	0	0	0
Pseudoalteromonas	0	0	0.000172421	0.000219413	0	0	0	0	0.000112982	0	0	0	3.88538e-05	0	0	3.34784e-05	0	5.89084e-05	0	0	0	3.71802e-05	0	0	0	3.04386e-05	5.60538e-05	0	0	0	0	0	0	0	0	0	0	0	0	0	0	0	0	0	0	0	0.000274198	0.000258629	0
Leucobacter	0	2.63331e-05	0.000129316	0	0	0	0	0	3.76605e-05	0	0	0	0	0	0	0	0	0	0	0	0	0	0.000129138	0	0	0	0	0	0	0	0	0	0	0	0	0	0	0	0	0.000641437	0	0	0	0	0	0	0	0	0
Kribbella	0	0	0	0	0.00037104	0	0	0	0	0	0	0	0	0	0	0	0	0	0	0	0	0	0	0	0	0	0	0	3.99632e-05	7.43218e-05	0	0	0	0	0	0	0	0	0	0	0	0	0	0	0	0	0	0	0
Tenacibaculum	0	0	0	0	0	0	0	0	0	0	0	0	0	0	0	0	8.03923e-05	0.000206179	0	0	0	0	0	0	0	0	0	0	0	1.85805e-05	0	0.000136855	0	0	0	0	0	0	0	0	0	0	0	0	0	3.26733e-05	0	0	0
Atopobium	0	0	0	0	0	0	0	0	7.53211e-05	0	0	0	1.94269e-05	0	0	0	0	2.94542e-05	0	0	0	0	0	4.48803e-05	0	0	0	0	0	3.71609e-05	0	0.000136855	0	0.000317007	0	0.000109866	0	0	0	0	0	0	0	0	0	0	0.000959693	0	0
Vibrio	3.78601e-05	0	0.000215527	0.000191986	4.638e-05	0	0.000144288	0.000104943	0.0016194	4.06818e-05	3.34538e-05	0.000353049	0.000155415	0.000177968	0	6.69568e-05	8.03923e-05	0.000117817	0.000123594	0	3.06833e-05	0	0	8.97606e-05	0	0	0.000168161	6.74324e-05	7.99265e-05	0	0	0.000136855	0.000473597	0.000118878	0.000594884	0	0	0.000115554	0.000322165	0	0	0.000321234	0	0	0	0.000130693	0.000137099	0.00564751	0
Polaromonas	3.78601e-05	0	0	2.74266e-05	0	0	0	0	0	0	0	0.00152988	0	0	0	3.34784e-05	0	0	0	0	0	0	0	2.24401e-05	0	0	0	0	7.99265e-05	0	0	0	0	3.96259e-05	0	0	0	0	0	0	0	0	0	0	0.000540103	3.26733e-05	0.000411297	0	0
Xenorhabdus	3.78601e-05	0	0	0	0	0	0	0	0.000150642	0	0	0	3.88538e-05	0	0	0	0	0	6.17971e-05	0	0	0	0	0	0	0	5.60538e-05	0	0	0	0	0	0	0	0	0	0	0	0	0	0	0	0	0	0	0	0.000137099	0.000841719	0
Sulfurimonas	0	0	0	0	0	0	0	0	0	0	0	0	0	0	0	0	0	0	0	0	0	0	0	2.24401e-05	0	0	0	0	0	0	0	0	0	0	0	0	0	0	0	0	0	0	0	0	0	0	0	0	0
Planococcus	0.00011358	0	4.31053e-05	0	0	0.000205265	0	5.24714e-05	0	0	0	0	1.94269e-05	0	0	6.69568e-05	0	2.94542e-05	0	0	0	3.71802e-05	0	0	0	0.0021307	0.000168161	0	0	0	0	0	0	0	0	0.000109866	0.000176647	0.000115554	0.000322165	0	0	0	0.000130412	0.000202573	0	6.53467e-05	0	1.4107e-05	0
Pirellula	0	0	0	0	0	0	0	0	0	0	0	0	0	0	0	0	0.000160785	0	0	0	0	0	0	0	0	0	0	0	0	0	0	0.000136855	0	0	0	0	0	0	0	0	0	0	0	0	0	0	0	0	0
Kordia	0	0	0	0	0	0	0	5.24714e-05	0	0	0	0	0	0	0	0	0	0	0	0	0	0	0	0	0	0	0	0	0	0	0	0	0	0	0	0	0	0	0	0	0	0	0	0	0.000540103	0	0	4.70234e-06	0
Nocardiopsis	0	0	0	0.000850224	0	0	0	0	0	0	0	0	0	0	0	0	0	0	0	0	0	3.71802e-05	0	4.48803e-05	0	0	0	0	0	0	0	0	0	0	0	0	0	0	0	0	0	0	0	0	0	0	0	0	0.000991408
Sulfurospirillum	0	0	8.62106e-05	0	0	0	0	0	0	0	0	0	0	0	0	0	0	0	0	0	0	0	0	0	0	0	0	0	0	0	0	0	0	0	0	0	0	0	0	0	0	0	0	0	0	0	0	0	0
Chloroflexus	0	0	0	0	4.638e-05	0	0	0	0	0	0	0	0	0	0	0	0	0	0	0	0	0	0	0	0	0	5.60538e-05	0	0	0	0	0	0	0	0	0	0	0	0	0	0	0	0	0	0	0	0	2.35117e-05	0
Litoreibacter	0	0	2.15527e-05	0	0	0	0	0	0	8.13637e-05	0	0	0	0	0	0	0	0	0	0	0	0	0	0.000269282	0	0	0	0	0	0	0	0	0	0	0	0	0	0	0	0	0.000282646	0	0	0	0	0	0	0	0
Sulfuritalea	0	0	0	0	9.27601e-05	0	0	0	0	0	0	0	1.94269e-05	0	0	0	0	0	0	0	0	0	0	0	0	0	0	0	0	0	0	0	0	0	0	0	0	0	0	0	0	0	0	0	0	0	0	0	0
Altererythrobacter	3.78601e-05	0	0	0	0.00018552	5.13163e-05	0.00011543	0.000419771	0	0.000162727	0	4.70732e-05	5.82807e-05	0	5.43774e-05	0	4.01962e-05	0	0	0.000534093	0	0	0	6.73204e-05	0	3.04386e-05	0	2.24775e-05	0	1.85805e-05	0	0	0	0	0.00118977	0	0	0	0	0	0.000565291	0	0	0	0	0	0	4.70234e-06	0
Dermatophilus	0.00011358	0	0.000129316	0	0.00120588	0	0	0	0	0.000162727	0	0	0	0	0	0	0	0	0	5.93437e-05	0	0	0	2.24401e-05	0	0	5.60538e-05	0	0	0	0	0	0	0	0	0	0	0	0	0	0	0	0	0	0	0	0	0	0
Blastochloris	0	0	0	0	0	0	0	0.000104943	0	0	0	0	0	0	0	0	4.01962e-05	0	6.17971e-05	0	0	0	0.000129138	0	2.57036e-05	0	0	0	0.000359669	0	0	0	0	0	0	0	0	0	0	0	0	0	0	0	0	0	0	0	0
Methylocella	0	0	0	0	9.27601e-05	0.000102633	5.77151e-05	0.000104943	3.76605e-05	0	0	0	1.94269e-05	0.000177968	0	0	0	0	0	0	0	0	0	2.24401e-05	2.57036e-05	0	0	0	0	0	0	0	0	0	0	0	0	0	0	0	0	0	0	0	0	0	0	0	0
Commensalibacter	0	0	0	0	0	0	0	0	0	0	0	0	0	0	5.43774e-05	0	0	0	0	0	0	0	0	0.000201961	0	0	0	0	0	0	0	0	0	0	0	0	0	0	0	0	0.000565291	0	0	0	0	0	0	4.70234e-06	0
Simiduia	0	0	0	2.74266e-05	0	0	0	0	0	0	3.34538e-05	2.35366e-05	0	0	0	0	8.03923e-05	0	0	0	0	0	0	0	0	0	0	0	0	0	0	0	0	0	0	0	0	0	0	0	0	0	0	0	0	0	0	4.70234e-06	0
Agarivorans	0	0	0	0	0	0	0	0	7.53211e-05	0	0	0	0	0	0	0	0	0	0	0	0	0	0	0	0	0	0	0	0	0	0	0	0	0	0	0	0	0	0	0	0	0	0	0.000101286	0	0	0	4.70234e-06	0
Phaeobacter	0	0	0	2.74266e-05	0	0	0	0	0	0	0	0	0	0	0	3.34784e-05	0	0	0	0	0	0	0	0	0	0	0	0	0	0	0	0	0	0	0	0	0	0	0	0	0	0	0	0	0	0	0	0	0
Cystobacter	0	0	0	0	0	0	0	0	0	0	0	0	1.94269e-05	0	0	3.34784e-05	0	0	0	0	0	0	0	0	0	0	0	0	0	0	0	0	0	0	0	0	0	0	0	0	0	0	0	0	0	0	0	0	0
Succinivibrio	0	0	2.15527e-05	0	4.638e-05	0	0	0	0	0	0	0	0	0	0	0	0	0	0	0	0	0	0	2.24401e-05	0	0	0	2.24775e-05	0	0	0	0	0	0	0	0	0	0	0	0	0	0	0	0	0	0	0	0.000206903	0
Mesorhizobium	0.00121152	0.000368664	0.000215527	0.000383972	0.00027828	0.000615795	0.000634866	0.00157414	0.000903853	0.00113909	0.00053526	0.000235366	0.000777076	0.000266951	0.000924415	0.000368262	0.000924512	0.000883626	0.00105055	0.00154294	0.000337516	0.00148721	0.000559597	0.000673204	0.000257036	0.000243509	0.000952915	0.000157342	0.00135875	3.71609e-05	0	0.000136855	0.000236798	0	0.000594884	0.000219732	0	0	0	0.00128287	0.000847937	0.000642467	0.000130412	0	0	3.26733e-05	0	9.40468e-06	0
Thiomonas	0.000643622	0.000263331	0.000258632	0.000329119	0.000649321	0.000718428	0.000634866	0.000314828	0.000414266	0.000772955	0.000234176	0.000258903	0.000213696	0.000355935	0.000652529	0.000334784	0.00052255	0.000618538	0.000370782	0.000237375	0.000521616	0.000706425	0.000258276	0.000426363	0.000257036	0.000182632	0.000560538	0.00017982	0.000479559	0.000111483	0	0.00027371	0	0	0	0.000109866	0	0.000115554	0.000322165	0	0	0.000963701	0	0.000101286	0	6.53467e-05	0.000137099	0	0
Echinicola	0	0	2.15527e-05	0	0	0	0	0	0	0	0	0	0	0	0	0	0	0	0	0	0	0	0	0	0	0	0	0	0	0	0	0	0	0	0	0	0	0	0	0	0	0	0	0	0	0	0	0	0
Segniliparus	0.000151441	5.26662e-05	0.000150869	0	4.638e-05	0	2.88575e-05	0	0.000150642	8.13637e-05	0	0.000400122	0.00108791	0	0	6.69568e-05	0.000120588	0	0	0	0	7.43605e-05	0.000129138	4.48803e-05	0	3.04386e-05	0	0	0.00011989	7.43218e-05	0	0	0	0	0	0	0	0	0	0	0	0	0	0	0	0	0	4.70234e-06	0
Kangiella	0	0	0	5.48531e-05	0	0	0	0	0	0	0	0	0	0	0	0	0	0	0	0	0	0	0	0	0	0	0	0	0	0	0	0	0	0	0	0	0	0	0	0	0	0	0	0	0	0	0	0	0
Xylella	0	0	0	0	0	0	0	0	0	8.13637e-05	0	0	0	0	0	0	0	0	0	0	0	0	0	0	0	0	0	0	0	1.85805e-05	0	0	0	0	0	0	0	0	0	0	0	0.000321234	0	0	0	0	0	4.70234e-06	0
Beggiatoa	0	0	0	0	0	0	0	0	3.76605e-05	0	0	0	0	8.89838e-05	0	0	0	2.94542e-05	0	0	0	0	0.000731781	0	2.57036e-05	0	0	0	0	0	0	0	0	0	0	0	0	0	0	0	0	0	0	0	0	0	0	0	0
Actinoplanes	3.78601e-05	0	2.15527e-05	5.48531e-05	0	5.13163e-05	0	0.000104943	0.000112982	0	3.34538e-05	0.000188293	1.94269e-05	0	0	0	8.03923e-05	0	0	0	0	0.000148721	0	6.73204e-05	0	0	0.000112108	0	3.99632e-05	0	0	0	0	0	0	0	0	0	0	0.000641437	0	0	0	0.000202573	0	0	0	0	0
Anabaena	0	0	0	0	0	0	0	5.24714e-05	0	4.06818e-05	0	0	0	0	0	6.69568e-05	0	0	6.17971e-05	0	0	3.71802e-05	0	0	0	0	0.000224215	0	0	0	0	0	0	3.96259e-05	0	0	0	0	0	0	0	0	0	0	0	0	0	0	0
Arthrobacter	0.000302881	5.26662e-05	0.000172421	0.000329119	0.000742081	0.000102633	2.88575e-05	0.000157414	0.00067789	8.13637e-05	0.000100361	0.00129451	0.000407965	0	0	3.34784e-05	8.03923e-05	5.89084e-05	0	0	0	3.71802e-05	0.000301322	0.000359042	0	3.04386e-05	0.000112108	0	7.99265e-05	9.29023e-05	0	0	0	0	0	0.00208745	0.000176647	0.000115554	0	0	0.000565291	0	0	0	0.000270051	0.000261387	0	0	0
Filomicrobium	0	0	2.15527e-05	0	0	0	0	0.000104943	0	0	0	2.35366e-05	0	0.00071187	0	0	8.03923e-05	0	0	0.000356062	0	0	0	4.48803e-05	0	0	0	0	0	0	0	0	0	0	0	0	0	0	0	0	0	0	0	0	0	0	0	0	0.000330469
Halorhodospira	0	0	6.4658e-05	0	0	5.13163e-05	2.88575e-05	0.000157414	0	0	0	0	0	0	0	0	0	2.94542e-05	6.17971e-05	0	0	0	4.30459e-05	2.24401e-05	0	0	0	0	0	3.71609e-05	0	0	0	0	0	0	0	0	0	0	0	0	0	0	0	0	0	1.88094e-05	0
Methylotenera	0	0	0	0	0	0	2.88575e-05	0	0	0	0	0	0	0	0	0	0	0	0	0	3.06833e-05	0	4.30459e-05	0	0	0	0	2.24775e-05	0	0	0	0	0	0	0	0	0	0	0	0	0	0	0	0	0	0	0	4.70234e-06	0
Desulfosarcina	0	0	0	0	0	0	0	0	0	0	0	0	0	0	0	0	4.01962e-05	0	0	0	0	0	0	0	0	0	0	2.24775e-05	0	0	0	0	0	0	0	0	0	0	0	0	0	0	0	0	0	0	0	0	0
Paracoccus	0.010563	0.00297564	0.00336221	0.0859	0.00834841	0.00908298	0.00888812	0.00535208	0.00331413	0.00838046	0.00411481	0.0798597	0.0588635	0.00444919	0.00413268	0.00579176	0.00675295	0.00215016	0.00438759	0.00504421	0.0384462	0.00327186	0.00198011	0.00540807	0.000668295	0.000243509	0.00128924	0.000224775	0.0196219	0.00109625	0.000728863	0.00862187	0.000473597	0.000277382	0.00237954	0.00054933	0.00141318	0.000346661	0.00338273	0.000641437	0.0138496	0.0038548	0.000912885	0.00111415	0.000810154	0.00029406	0.00191939	2.82141e-05	0.00198282
Niabella	3.78601e-05	2.63331e-05	0	2.74266e-05	0.0002319	0	0	0	3.76605e-05	0	0	0	1.94269e-05	0	5.43774e-05	0.000100435	0.000321569	2.94542e-05	0	0	0.000153417	7.43605e-05	8.60919e-05	0	0	0	0	2.24775e-05	0	0	0	0	0	0	0	0	0	0	0	0	0	0	0.000130412	0	0	0	0.000137099	0	0
Bacteroides	0.00011358	5.26662e-05	0.000538816	2.74266e-05	0.00143778	5.13163e-05	0.00011543	0.000157414	0.000188303	8.13637e-05	0.000133815	4.70732e-05	0.000116561	0.000177968	0.00021751	3.34784e-05	0.000200981	5.89084e-05	6.17971e-05	0	0.000153417	0	4.30459e-05	2.24401e-05	7.71109e-05	3.04386e-05	0	6.74324e-05	7.99265e-05	0	0.000145773	0.00027371	0.00781435	0.00479474	0.00237954	0.00054933	0.000176647	0.00242662	0.0130477	0.00128287	0.000565291	0.000963701	0.000130412	0.000303859	0	0.00137228	0.000274198	9.40468e-06	0
Achromobacter	7.57203e-05	7.89993e-05	0	0	0	0	2.88575e-05	0.000419771	7.53211e-05	0.0004475	0.000133815	0	0.000155415	0	5.43774e-05	0.000133914	8.03923e-05	8.83626e-05	0.000123594	0	0	0.000111541	0	6.73204e-05	0.000102815	0	5.60538e-05	2.24775e-05	0.000319706	0.000130063	0	0.00054742	0	0	0.00416419	0.000109866	0.000706589	0.000346661	0.000161082	0.00128287	0.000565291	0.00128493	0.000391236	0.000607718	0.000270051	0	0	4.70234e-06	0
Lawsonella	0.000340741	0.000157999	0.000129316	0.000137133	9.27601e-05	0.000102633	0.000173145	0	0.000451926	0.000203409	3.34538e-05	7.06098e-05	5.82807e-05	0	0	0.000167392	0	0.000206179	0	0.000237375	0.000122733	0.000817965	0.000172184	6.73204e-05	5.14073e-05	0	0	6.74324e-05	0.000839228	0	0.00247813	0.0012317	0.000236798	0.000158504	0.000594884	0.00131839	0.00141318	0.000693321	0.0027384	0.000641437	0	0.000963701	0.00195618	0.0015193	0.00216041	0.000359407	0.000685495	7.05351e-05	0.00165235
Gottschalkia	0	0	2.15527e-05	0	0	0	2.88575e-05	0	0	0	0	0	0	0	0	0	0	0	0	0	0	0	0	0	0	0	0	0	0	0	0	0	0	0	0	0	0	0	0	0	0	0	0	0	0	0	0	2.35117e-05	0
Herbaspirillum	0	0	2.15527e-05	0	0	0	0	0	0.00173238	0	0	9.41464e-05	0.000174842	0	0	0	0	0	0	0	0	0	0	4.48803e-05	0	0	0	0	3.99632e-05	0	0	0	0	3.96259e-05	0	0	0	0	0.000161082	0.00192431	0	0	0	0	0	0	0	0	0
Acetobacter	0	0	0	0	4.638e-05	5.13163e-05	0	0	3.76605e-05	0	0	0	3.88538e-05	0	0	0	0	0	0	0	0	0	0	0.000157081	0	0	0	0	0.000279743	0	0	0	0	0	0	0	0	0	0	0	0	0	0	0	0	0	0	0	0
Sphingobium	0.000984364	0.000552995	0.000366395	0.00087765	0.000788461	0.000615795	0.00023086	0.00209886	0.00139344	0.00101705	3.34538e-05	0.00112976	0.000135988	0.000355935	0.000761283	0.000870439	0.000120588	8.83626e-05	0.000308985	0.00118687	0.000981866	0.000297442	0.00172184	0.000762965	0.000642591	0.000943597	0.000112108	0.000629369	3.99632e-05	9.29023e-05	0.000145773	0.00027371	0	3.96259e-05	0.000594884	0	0	0	0.000322165	0.000641437	0.00367439	0.0028911	0.000130412	0	0.000270051	3.26733e-05	0.000137099	1.4107e-05	0
Leadbetterella	0	0	0	5.48531e-05	0	0	0	0	0	0	0	2.35366e-05	0	0	0	0	4.01962e-05	0	0	0	0	0	0	0	0	0	0	0	0	0	0	0	0.000710395	0.00019813	0	0	0	0	0	0	0	0	0	0	0	0	0	0	0
Geobacillus	0	0	0	5.48531e-05	0	5.13163e-05	0	0	0	0	0	0	0	0	0	0	0	0.000294542	6.17971e-05	0	0	0	0	6.73204e-05	0	0	0	0	0	0	0.000145773	0.000136855	0	0.000237756	0	0	0	0	0	0	0.0031091	0	0	0	0	0	0	1.4107e-05	0
Vulgatibacter	0	0	0	0	0	0	0	0	0	0	0.000100361	0	0	0	0	0	0	5.89084e-05	0	0	0	0	0	0	5.14073e-05	0	0	0	0	0	0	0	0	0	0	0	0	0	0	0	0	0	0	0	0	0	0	4.23211e-05	0
Azotobacter	0	0	0.000193974	0	0	0	0	0	3.76605e-05	0	0	0	0	0	0	0	0	0	0	0	0	3.71802e-05	0	0	0	0	0	0	0	0	0	0	0	0	0	0	0	0	0	0	0	0	0	0	0	0	0	4.70234e-06	0
Janthinobacterium	0	5.26662e-05	6.4658e-05	0	0.00032466	0	0	0.000104943	0.00316348	0.000203409	0	0	1.94269e-05	8.89838e-05	0	0	4.01962e-05	0	0	5.93437e-05	3.06833e-05	3.71802e-05	0	2.24401e-05	2.57036e-05	6.08772e-05	5.60538e-05	0	0.00011989	0	0.000145773	0.000957985	0.000236798	0.000277382	0	0.00120853	0.00123653	0.000462214	0.000966495	0	0.000282646	0	0.000782473	0.000709004	0.00108021	0.00019604	0.000274198	1.4107e-05	0.000330469
Limnochorda	0	0	0	0	0	0	0	0	0	0	0	2.35366e-05	0	0	0	0	0	0	0	0	0	0	0	0	0	0	0	0	0	0	0	0	0	0	0	0	0	0	0	0	0	0	0	0	0	0	0	0	0
Acidimicrobium	0	0	0	0	0	0	0	0.000104943	0	0	0	0	0	0	0	0	0	0	0	0	0	0	0	0	2.57036e-05	0	0	0	0.00011989	0	0	0	0	0	0	0	0	0	0	0	0	0	0	0	0	0	0	4.70234e-06	0
Enterobacter	0.000189301	0.000131666	4.31053e-05	0.000219413	9.27601e-05	0	0.000202003	0	0.00195835	0	0	0	5.82807e-05	0	0.000108755	3.34784e-05	0	0.000117817	0	5.93437e-05	0	0	0	8.97606e-05	0	0	0	0	0.000159853	1.85805e-05	0	0.000136855	0	0.000158504	0	0.000219732	0.000529942	0.000577768	0.000161082	0	0	0	0.000260824	0.000202573	0.000540103	0.0103248	0.000822594	0.00941409	0.00132188
Magnetospira	0	0	0	0	0	5.13163e-05	0	0	0	0	0	0	0	0	0	0	0	0	0	0	0	0	0	0	0	0	0	0	0	0	0	0	0	0	0	0	0	0	0	0	0	0	0	0	0	0	0	0	0
Micromonospora	0	0	2.15527e-05	0	4.638e-05	0.000153949	0	0	0	0	0	0	0	8.89838e-05	0	0	0	0	0	0.00237375	0	0	0	0	0	0	5.60538e-05	0	0	0	0	0	0	0	0	0	0	0	0	0	0.000282646	0	0	0	0	0	0	0	0
Methanosarcina	0	0	0	0	0	0	0	0	0	0	0	2.35366e-05	0	0	0	0	0	0	0	0	0	0	0	0	0	0	0	0	0	0	0	0	0	0	0	0	0	0	0	0	0	0	0	0	0	0	0	0	0
Buchnera	0	0	2.15527e-05	0	0	0.000307898	0	0	0	0	0	0	3.88538e-05	0	0	0	0	0	0	0	6.13666e-05	0	0.000430459	2.24401e-05	0	0	0	0	0	0	0	0	0	0	0	0.000109866	0	0.000115554	0	0	0	0	0	0	0	0	0.000137099	0.00214897	0
Flavobacterium	0.000605762	0.000105332	0.000107763	0.000740517	0.00037104	0.000667111	0.000288575	0.000314828	0.00421798	0.000406818	0.00110397	0	0.000233123	0.000355935	0.000435019	0.000267827	0.000482354	8.83626e-05	0.000247188	0.00065278	0	0.000223081	0.000258276	0.000673204	0.000154222	0.000304386	0.000224215	8.99099e-05	7.99265e-05	1.85805e-05	0.000291545	0.000684275	0.000236798	0.000594389	0	0.000219732	0.000529942	0.000346661	0.000322165	0	0.000282646	0	0.000260824	0.000101286	0.000270051	3.26733e-05	0.000411297	1.88094e-05	0
Porphyromonas	0.000151441	5.26662e-05	0.000237079	8.22797e-05	4.638e-05	0	5.77151e-05	0.000262357	0	0	0	7.06098e-05	1.94269e-05	0.000177968	0.000108755	0.000167392	4.01962e-05	0	0	0	0	7.43605e-05	8.60919e-05	0.000157081	2.57036e-05	0.000121754	0	0	7.99265e-05	7.43218e-05	0	0.000136855	0.0127871	0.00174354	0.00178465	0.000439464	0	0	0.00064433	0	0.000565291	0	0.000391236	0	0	6.53467e-05	0	4.70234e-06	0
Ethanoligenens	0	0	0	0	0	0.000153949	0	0	0	0	0	0	0	0	0	0	0	0	0	0	0	0	0	0	0	0	0	0	7.99265e-05	0	0	0	0	0	0	0	0	0	0	0	0	0	0	0	0	0	0	0	0
Sphingobacterium	0.00011358	0	0.000150869	0	0.00060294	5.13163e-05	0	0	3.76605e-05	0	0	0	0	0	5.43774e-05	0	0	2.94542e-05	0.000123594	0.000118687	0	0	0	0.000673204	2.57036e-05	0	0	2.24775e-05	0.000159853	0	0.000145773	0	0	0	0	0	0	0.000115554	0	0.000641437	0.000282646	0	0	0.000101286	0	9.802e-05	0	0	0
Legionella	0	2.63331e-05	0	0	9.27601e-05	0.000102633	5.77151e-05	0.000157414	3.76605e-05	8.13637e-05	3.34538e-05	7.06098e-05	3.88538e-05	0	0	6.69568e-05	0.000120588	5.89084e-05	6.17971e-05	0	0.00027615	0.000148721	0.000602643	4.48803e-05	5.14073e-05	6.08772e-05	0	2.24775e-05	3.99632e-05	7.43218e-05	0	0	0	3.96259e-05	0	0	0	0.000115554	0.00128866	0	0	0	0.000130412	0	0	0	0.000274198	0.000437318	0
Gemmobacter	0	0	0	0	0	0	0	0	0	0	0	0	0	0	0	0	0	0	0	0	3.06833e-05	0	0	0	0	0	0	0	0	0	0	0.000136855	0	0	0	0	0	0	0.000161082	0	0	0	0	0	0	0	0	0	0
Pluralibacter	0	0	0	0	0	0.000205265	0	0	0	0	0	2.35366e-05	7.77076e-05	0	0	0	0	0	0	0	0	0	0	0	0	0	0	0	0	0	0	0	0	0	0	0	0	0	0	0	0.000282646	0.000321234	0	0	0	0	0.000548396	0.000935766	0
Cellulomonas	0	0	0	2.74266e-05	0	0	0	0.000104943	0.000301284	0	0	7.06098e-05	3.88538e-05	0.000177968	0	0	0	0	0	0	0	0	4.30459e-05	0	5.14073e-05	0	0	0	0	1.85805e-05	0	0.000136855	0.000473597	0	0	0	0	0.000115554	0	0	0	0	0.000260824	0	0	0	0	0	0.000330469
Thermomonas	0	0	0	0	9.27601e-05	5.13163e-05	0	0.000104943	0	4.06818e-05	0	0	0	8.89838e-05	0	3.34784e-05	4.01962e-05	0	0	0	0	0	0	0	0	0	0	0	7.99265e-05	0	0	0	0	0	0	0	0	0	0	0	0.000565291	0	0	0	0	0	0	0	0
Scardovia	0	0	6.4658e-05	0	0	0	0	0	0	0	0	0	0	0	0	0	0	0	0	0	0	0	0	0	0	0	0	0	0	0	0	0	0	0	0	0.000219732	0	0	0	0	0	0	0	0	0	0	0	0	0
Arenimonas	0	0	0	2.74266e-05	0	0	0	5.24714e-05	0	0.000203409	0	0	0	0	0	0	0.000401962	0	0	0	0	0	0	0	0	0	0	0	0	0	0	0	0	3.96259e-05	0	0	0.000176647	0	0	0	0	0	0	0	0	0	0	0.000122261	0
Alistipes	0	0	0	0	4.638e-05	0	0	0	0	0	0	2.35366e-05	0	0	0	0	0	0	0	0	0	0	0	0	0	0	0	0	0	0	0	0.000136855	0	3.96259e-05	0	0	0	0	0	0	0.000282646	0	0	0	0	3.26733e-05	0	0	0
Dehalogenimonas	0	0	2.15527e-05	0	0	0	0	0	0	0	0	0	0	0	0	0	0	2.94542e-05	0	0	0	0	0	0	0	0	0	0	0	0	0	0	0	0	0	0	0	0	0	0	0	0	0	0	0	0	0	0	0
Thalassospira	0	0	0	2.74266e-05	0	0	0	0	0	0	0	0	0	0	0	0	8.03923e-05	0	0	0	3.06833e-05	0	0	2.24401e-05	0	0	0	0	0	0	0	0	0	0	0	0	0	0	0	0	0	0	0	0	0	0	0	2.82141e-05	0
Propionimicrobium	0	2.63331e-05	0	5.48531e-05	9.27601e-05	0.00123159	0	0	3.76605e-05	0	0	2.35366e-05	1.94269e-05	8.89838e-05	0	0	0	0	0	0	0	3.71802e-05	0	0	0	0	0	0	3.99632e-05	0	0.000291545	0	0	0	0	0	0	0	0	0	0	0.000642467	0	0	0	0	0	0	0
Citricoccus	0	2.63331e-05	4.31053e-05	0	0	0	0	0	0.000112982	0	0	2.35366e-05	0	0	0	0	0	0	0	0	0	0	0	4.48803e-05	0	0	0	0	7.99265e-05	3.71609e-05	0	0	0	0	0	0	0	0	0	0	0	0	0	0	0	0	0.000137099	0	0
Rickettsia	0	5.26662e-05	0	0	0	5.13163e-05	0	0	3.76605e-05	0	6.69075e-05	0	0	0	0	0	0	0	0	0	0	7.43605e-05	0	0	0	0	0	0	0	0	0	0	0	0	0	0	0	0	0	0	0	0	0	0	0	6.53467e-05	0	5.17258e-05	0
Shigella	0	0	2.15527e-05	0	0	0	2.88575e-05	0	0.000225963	0	0	0	0	0	0	0	8.03923e-05	0	0	0	0	0	0	2.24401e-05	0	0	0	0	0	0	0	0	0	0	0	0	0	0.000577768	0	0	0	0	0	0	0	0.000326733	0.000274198	0.0048246	0
Pseudobutyrivibrio	0	0	0	0	0	0	0	0	3.76605e-05	0	0	0	0	0	0	0	0	0	0	0	0	3.71802e-05	0	0	0	0	0	0	0	0	0	0	0	0	0	0	0	0	0	0	0	0	0	0	0	0	0	0	0
Sporosarcina	0.000340741	5.26662e-05	0	0	0	0.000256581	0	0	0	0	0	0.000376586	0	0	0	0	4.01962e-05	0	0	5.93437e-05	0	0	0	0	0	3.04386e-05	0	0	0	0	0	0	0	0	0	0	0	0	0	0	0	0.000321234	0	0	0	0	0	0	0
Azospira	0	0	2.15527e-05	0	0	5.13163e-05	5.77151e-05	0	0	0	3.34538e-05	0.000117683	0	0	0	0	4.01962e-05	0	0	5.93437e-05	0	0	0	8.97606e-05	0	6.08772e-05	0	0	0	0	0.000145773	0.000136855	0	0	0.000594884	0	0	0	0	0.00128287	0.00141323	0.000321234	0.000260824	0	0	3.26733e-05	0	4.70234e-06	0
Thermodesulfobium	0	0	0	0	0	0	0	0	0	0	0	0	0	0	0	0	0	5.89084e-05	0	0	0	0	0	0	0	0	0	0	0	0	0	0	0	0	0	0	0	0	0	0	0	0	0	0	0	0	0	0	0
Proteiniphilum	0	0	0	2.74266e-05	4.638e-05	0.000307898	0	0	0	0	0	0	0	0	0	0	0	0	0	0	0	0	0	0	0	0	0	0	0	0	0	0	0	0	0	0	0	0	0	0	0	0	0	0	0	0	0	0	0
Cardiobacterium	3.78601e-05	0	2.15527e-05	0	0	0	5.77151e-05	0	3.76605e-05	0.000244091	0	0.00014122	0.00184556	0.000177968	5.43774e-05	6.69568e-05	0	2.94542e-05	0	0	0	0	0	4.48803e-05	0	0	5.60538e-05	0	7.99265e-05	0	0	0	0.000473597	3.96259e-05	0.00178465	0.000439464	0	0	0.000161082	0.000641437	0.00254381	0.000642467	0	0.000101286	0	0	0.000274198	4.70234e-06	0
Planktothrix	0	0	0	2.74266e-05	0	5.13163e-05	0	5.24714e-05	0	0	0	0	0	0	0	3.34784e-05	0	2.94542e-05	0	0	0	0	0	0	0	0	0.000168161	0	0	0	0	0	0	0	0	0	0	0	0	0	0	0	0	0	0	0	0	0	0
Rhizobium	0.000302881	0.000710994	0.000280184	0.00087765	0.00027828	0.000923693	0.000577151	0.00209886	0.000338945	0.000203409	0.000133815	0.00021183	0.000524526	0.00240256	0.000163132	0.000569133	0.000281373	0.00220907	0.00253368	0.000949499	0.000705716	0.000148721	0.00154965	0.0028499	0.000179925	0.000334825	0.000168161	0.000404594	0.000759301	9.29023e-05	0	0	0	0	0.00118977	0	0	0	0	0	0.000282646	0.000321234	0	0	0	0	0	0	0
Pedobacter	0	2.63331e-05	0.000538816	0	0.000834841	0	0	5.24714e-05	0	0	0	0.00105915	1.94269e-05	0.00391529	5.43774e-05	3.34784e-05	0	0	0.000123594	0	0	3.71802e-05	0	2.24401e-05	5.14073e-05	0	0	0	0	1.85805e-05	0.000145773	0.000136855	0	0	0	0	0.000176647	0.000115554	0.000161082	0	0.000282646	0	0	0	0.000270051	0	0.000137099	4.70234e-06	0
Desulfurobacterium	0	2.63331e-05	0	0	0	0	0	0	0	0	0	0	0	0	0	0	0	0	0	0	0	0	0	0	0	0	0	0	0	0	0	0	0	0	0	0	0	0	0	0	0	0	0	0	0	0	0	0	0
Pannonibacter	0	0	0	0	0	0	5.77151e-05	0	0	0	0	0	3.88538e-05	0	0	0.00020087	0	0	0	0	0	0	8.60919e-05	6.73204e-05	0	0	0	0	0	0	0	0	0	0	0	0	0	0	0	0	0	0	0	0	0	0	0	0	0
Trichodesmium	0	0	0	0	0	0	0	0	0	4.06818e-05	0	0	0	8.89838e-05	0	6.69568e-05	4.01962e-05	0	0	0	0	0	0	0	0	0	5.60538e-05	0	0	0	0	0	0	0	0	0	0	0	0.000161082	0	0	0	0	0	0	0	0	0	0
Gordonia	0.00162799	0.000500329	0.000495711	0.000466252	0.000834841	0.00153949	0.000606008	0.000314828	0.000301284	0.000610227	0.00100361	0.0210417	0.00213696	0.000889838	0.00266449	0.00063609	0.000120588	5.89084e-05	6.17971e-05	0.000178031	9.205e-05	0.000111541	8.60919e-05	0.00184009	0.000205629	9.13159e-05	0.000336323	0.000134865	0.000279743	0.000130063	0.000145773	0	0	0	0.00118977	0.000219732	0.000353294	0	0.00177191	0.00192431	0.00339175	0.000321234	0	0	0	0.000130693	0.000137099	0	0
Mycoplasma	3.78601e-05	0	0.000237079	2.74266e-05	0.00018552	0.000205265	0	0.000104943	0.000112982	4.06818e-05	6.69075e-05	2.35366e-05	0.000116561	0.000177968	0	3.34784e-05	0.000120588	2.94542e-05	0	0	9.205e-05	7.43605e-05	0.000129138	8.97606e-05	0	0	0.000112108	0	0.000279743	0	0	0.00054742	0.000236798	7.92519e-05	0	0	0	0.000115554	0.000483247	0	0	0	0.000391236	0	0.000270051	0	0.000274198	6.58328e-05	0
Sulfuricella	0	0	0	0	0	0	0	0	0	0	0.000100361	0	0	0	0	0	0.000200981	0	0	0	0	0	0	0	0	0	0	0	7.99265e-05	0	0	0	0	0	0	0	0	0	0	0	0	0	0	0	0	0	0	0	0
Arcobacter	0	0	0	0	0	0.000256581	0	0.000104943	3.76605e-05	0	0	0	0	0	0	3.34784e-05	0	0	0	0	0	0	0	0	0	0	0	0	0	0	0	0	0	0	0	0	0	0	0	0	0	0	0	0	0	6.53467e-05	0	0	0
Pandoraea	0	0	0	0	0	0	0	5.24714e-05	0.000301284	0	0	0	0	0	0	0	0	0	0	0.000118687	0	0	0	2.24401e-05	0	0	0	0	3.99632e-05	0	0	0.000136855	0	0	0.00118977	0	0	0	0	0.00192431	0.000565291	0.000963701	0	0	0	3.26733e-05	0	4.70234e-06	0
Thermacetogenium	0	0	0	0	0	0	0	0	0	0	0	4.70732e-05	0	0	0	0	0	0	0	0	0	0	0	0	0	0	0	0	0	0	0	0	0	0	0	0	0	0	0	0	0	0	0	0	0	0	0	0	0
Pseudanabaena	0	0	0	0	4.638e-05	0	0	0.000314828	0	0.000122045	0	2.35366e-05	1.94269e-05	0	0	0	0	0	0.000123594	0	0	0	4.30459e-05	0	0	0	0	0	0	0	0	0	0	3.96259e-05	0	0	0	0	0	0	0	0	0	0.000101286	0	0	0	0	0
Polynucleobacter	0	0	0	0	0	0.000102633	0	0	7.53211e-05	0	0	0	0	0	0	0	0	0	0	0	0	0	0	0	0	0	0	0	0	0	0	0	0	0	0	0	0	0	0	0	0	0	0	0	0	0	0	0	0
Sagittula	0	0	0	0	0	0	0	0.000104943	0	0	0	0	0	0	0	0	0	0	0	0	0	0	0	0	0	0	0	0	0	0	0.000145773	0	0	0	0	0	0	0	0	0	0	0	0	0	0	0	0	0	0
Capnocytophaga	0.000567902	0.000131666	0.000237079	8.22797e-05	4.638e-05	0.000205265	5.77151e-05	0.000104943	0.000338945	0	0	7.06098e-05	9.71345e-05	0.000177968	0.000380642	0	4.01962e-05	0.000206179	6.17971e-05	0	9.205e-05	3.71802e-05	0	0	2.57036e-05	6.08772e-05	5.60538e-05	0	0.000159853	9.29023e-05	0.000291545	0.0012317	0.0241534	0.00297194	0.00118977	0.000878928	0	0.000577768	0.000966495	0	0.00113058	0	0.000782473	0.00101286	0	0.0004901	0.000274198	4.70234e-06	0
Muricauda	0	0	4.31053e-05	0	0	0	0	0	0	0	0	0	0	0	0	0	0	0	0	0	0	0	0	0	0	0	0	0	0	0	0	0	0	0	0	0	0	0	0	0	0	0	0	0	0	0	0	0	0
Klebsiella	0.00011358	0	0.000193974	0.000438825	0.00027828	0.000256581	0.000202003	0.000157414	0.000451926	0.000203409	0	0	0.000155415	0	0.000108755	3.34784e-05	4.01962e-05	2.94542e-05	0	0	0	0.000148721	4.30459e-05	0.000157081	0	0	0.000336323	4.49549e-05	3.99632e-05	0	0	0	0	3.96259e-05	0.000594884	0.000109866	0	0.000115554	0.000322165	0.00128287	0.000282646	0.000321234	0	0.000101286	0	0.00359407	0.0367425	0.129634	0.000660939
Reinekea	0	0	2.15527e-05	0	0	0	0	0	0	0	0	0	0	0	0	0	0	0	0	0	0	0	0	0	0	0	0	0	0	0	0	0	0	0	0	0	0	0	0	0	0	0	0	0	0	0	0	0	0
Cellvibrio	0.00011358	0.000105332	6.4658e-05	2.74266e-05	4.638e-05	0	0.000144288	0	7.53211e-05	4.06818e-05	0	0	5.82807e-05	8.89838e-05	0	0.000167392	0	0	0	0.000178031	0	7.43605e-05	4.30459e-05	4.48803e-05	0	0	5.60538e-05	0	0	0	0	0	0	0	0	0	0	0	0.000161082	0	0	0	0	0.000202573	0	0	0	9.40468e-06	0
Chamaesiphon	0	0	0	0	0	0	0	0	0	0	0	0	3.88538e-05	0	0.000163132	6.69568e-05	0	0	0	0	0	7.43605e-05	0	0	0	0	0	0	0	0	0	0	0.000236798	0	0	0	0	0	0	0.000641437	0	0	0	0	0	0	0	0	0
Gordonibacter	0	0	0	0	0	0	0	0	0	0	0	0	0	0	0	0	0	0	0	0	0	3.71802e-05	0	0	0	0	0	0	0	0	0	0	0	0	0	0	0	0	0	0	0	0	0	0	0	0	0	0	0
Intrasporangium	0	0	0	5.48531e-05	0.0004638	0	0	0	0	0	0	2.35366e-05	0	0	0	0	0	0	0	0	0	0.000334622	0	2.24401e-05	0	0	0	0	0	0	0	0	0	0	0	0.000109866	0	0	0.000161082	0	0.000282646	0	0	0	0	3.26733e-05	0	0	0
Leptolyngbya	0	0	2.15527e-05	5.48531e-05	0	0	2.88575e-05	0	0	0	0	2.35366e-05	0	0	5.43774e-05	0	0	0	0	0.000118687	0	0	0	0	2.57036e-05	3.04386e-05	0.000280269	0	0	0	0	0	0	0	0.000594884	0	0	0	0	0	0	0	0	0	0	0	0	0	0
Ehrlichia	3.78601e-05	0	0	0	4.638e-05	0	2.88575e-05	0	0	0	0	0	0	0	0	0	0	0	0	0	0	0	0	0	0	0	0	0	0	0	0	0	0	0	0	0	0	0	0	0	0.000282646	0	0	0	0	0	0	0	0
Leptospira	3.78601e-05	0	2.15527e-05	2.74266e-05	0	0	0	0	0	0	0	0	0	0	0	0	0	0	0	0	0	0	4.30459e-05	0	0	0	0	0	0	0	0	0	0	0	0	0	0	0	0	0	0	0	0	0	0	0	0	0	0
Celeribacter	0	0	0	8.22797e-05	4.638e-05	0	0.00011543	0.000209886	3.76605e-05	0	0	0	0	0	0	0	0	0	0	0	0	0	0	0	0	0	0	0	0	0	0	0	0	0	0	0	0	0	0	0	0	0	0	0	0	0	0	0	0
Lautropia	0.000189301	0	4.31053e-05	0	0	0	5.77151e-05	0.000262357	0	0	0	7.06098e-05	0.000233123	0	5.43774e-05	0	8.03923e-05	2.94542e-05	0	0.000356062	6.13666e-05	3.71802e-05	0.000129138	0.000134641	0	0	5.60538e-05	2.24775e-05	7.99265e-05	3.71609e-05	0	0	0.00165759	3.96259e-05	0	0.00153812	0	0.000115554	0.000483247	0	0	0.000642467	0.000260824	0.000506432	0	3.26733e-05	0	4.70234e-06	0
Moorella	0	0	0	2.74266e-05	0	0	0	0	0	0	0	0	0	0	0	0	0	0	0	0	0	0	0	0	0	0	0	0	0	0	0	0	0	0	0	0	0	0	0	0	0	0	0	0	0	3.26733e-05	0	2.82141e-05	0
Christensenella	0	0	0	0	0	0	0	0	0	0	0	0	0	0	0	0	0	0	0	0	0	0	0	0	2.57036e-05	0	0	0	3.99632e-05	0	0	0	0	0	0	0	0	0	0	0	0	0	0	0	0	3.26733e-05	0	0	0
Pseudorhodobacter	0	0	0	0	0	0	0	0	0	0	0	0	0	0	0	0	0	0	0	0	0	0	0	0	0	0	0.000112108	0	0	0	0	0.000136855	0	0	0	0	0	0	0.000161082	0	0.000565291	0	0	0	0	0	0	0	0
Histophilus	0	0	0	0	0	0	5.77151e-05	0	0	0	0	0	1.94269e-05	0	0	0	0	0	0	0	0	0	0	0	0	0	0	0	0	0	0	0	0	3.96259e-05	0	0	0	0	0	0	0	0	0	0	0	0	0	3.29164e-05	0
Komagataeibacter	0	0	0	2.74266e-05	0	0	0	0	0	0	0	0	0	0	0	0	0	0	0	0	0	0	0	0	0	0	0	0	0	0	0	0	0	0	0	0	0	0	0	0	0	0.000321234	0	0	0	0	0	0	0
Shewanella	0	0	4.31053e-05	0.000137133	4.638e-05	0.000153949	0	5.24714e-05	0	0	0	0.00014122	3.88538e-05	0	5.43774e-05	0	0	0	0.000123594	0.000237375	3.06833e-05	0	4.30459e-05	6.73204e-05	7.71109e-05	0	0.0007287	0	0	3.71609e-05	0	0	0	0	0.000594884	0.000109866	0	0	0.000161082	0.00128287	0.000282646	0	0	0	0	3.26733e-05	0	0.000620709	0
Prosthecochloris	0	0	0	0	0	0	0	0	0	0	0	0	0	0	0	0	0	0	0	0	0	0	0	0	0	0	0	0	3.99632e-05	0	0	0	0	0	0	0	0	0	0	0	0	0	0.000130412	0	0	0	0	0	0
Thermovirga	0	0	0	0	4.638e-05	0	0	0	0	0	0	0	0	0	0	0	0	0	0	0	0	0	0	0	0	0	0	0	0	0	0	0	0	0	0	0	0	0	0	0	0	0	0	0	0	0	0	0	0
Bacteriovorax	0.00011358	0	0.000150869	0	0	0	0	0	0.000112982	0	0	0	3.88538e-05	0	0	0	0	2.94542e-05	6.17971e-05	0	0	0	0	0	0	0	5.60538e-05	2.24775e-05	7.99265e-05	0	0	0	0	0	0	0	0	0	0	0	0	0	0	0	0	0	0	4.70234e-06	0
Sphingomonas	0.00439178	0.00344964	0.00267253	0.00167302	0.031492	0.00359214	0.0023086	0.0260783	0.00320114	0.00504455	0.00183996	0.00249488	0.00254492	0.0282968	0.00570962	0.00261132	0.00369805	0.00217961	0.00525275	0.00278915	0.0014728	0.00312314	0.00210925	0.0030743	0.00115666	0.000943597	0.00207399	0.00128122	0.00359669	0.00117057	0.000145773	0.00027371	0.000236798	0.00019813	0.00654372	0.000659196	0.000529942	0.00115554	0.00064433	0.00705581	0.00819672	0.0430453	0.000521648	0.00101286	0.000810154	0.000163367	0.00123389	4.23211e-05	0.000991408
Alloprevotella	3.78601e-05	0	4.31053e-05	0	4.638e-05	0	0	0	0	0	0	4.70732e-05	0	0	5.43774e-05	0	8.03923e-05	2.94542e-05	0	5.93437e-05	3.06833e-05	0	0	6.73204e-05	0	0	5.60538e-05	0	3.99632e-05	1.85805e-05	0	0	0.00497277	0.00772706	0	0	0.000353294	0	0.000161082	0	0	0	0.000130412	0.000101286	0	0.000228713	0.000274198	4.70234e-06	0
Haliscomenobacter	0.000151441	0	0	0	0	0	2.88575e-05	0	0	0	0	0	5.82807e-05	0	0	0	0	0	0	0	0	0	0	2.24401e-05	0	0	0	0	0	0	0.000145773	0	0	0	0	0.000109866	0	0	0	0	0	0	0	0	0	0	0	0	0
Leuconostoc	0.000151441	0	4.31053e-05	0	0	0	0	0	0.000150642	4.06818e-05	0	2.35366e-05	3.88538e-05	0	0.000108755	6.69568e-05	0	0.000117817	0.000123594	0	6.13666e-05	0.000111541	0	0.000112201	0	6.08772e-05	5.60538e-05	0	0.000199816	9.29023e-05	0.000728863	0.000136855	0.000236798	7.92519e-05	0	0.000219732	0.000176647	0.000231107	0.00064433	0	0	0	0.000130412	0.000506432	0.000540103	0.000522773	0.000137099	1.4107e-05	0.000330469
Catenulispora	0	0	0	0	0	0	0	5.24714e-05	0	0	0	7.06098e-05	0	0	0	0	0	0	6.17971e-05	0	0	0	0	0	0	0	5.60538e-05	0	0	0	0	0.000136855	0	0	0	0	0	0	0	0	0.000565291	0	0	0	0	0	0	0	0
Skermanella	3.78601e-05	2.63331e-05	4.31053e-05	0	0	0	0	0	0	0	0	2.35366e-05	0	0	0	0	0	0	0	0	0	0	0	0	2.57036e-05	0	0	0	0	1.85805e-05	0	0	0	0	0.000594884	0	0	0	0	0	0	0	0	0	0	0	0	0	0
Staphylococcus	0.323401	0.149914	0.118346	0.148844	0.29943	0.322112	0.261276	0.281142	0.221519	0.437736	0.132778	0.134465	0.224012	0.305659	0.340131	0.263107	0.323941	0.268681	0.405327	0.286214	0.168237	0.289709	0.278249	0.149092	0.115409	0.129242	0.261996	0.11486	0.322903	0.119751	0.279446	0.32421	0.218565	0.0642733	0.117787	0.182268	0.360714	0.295008	0.271102	0.010263	0.00819672	0.0212014	0.297731	0.387218	0.387524	0.147585	0.367151	0.0127198	0.511236
Butyricimonas	0	0	0	0	0	0	0	0	0	0	0	0	0	0	0	0	4.01962e-05	0	0	0	0	0	0	0	0	0	0	0	0	0	0	0	0.00260478	0.00317007	0	0	0	0	0.000161082	0	0	0	0	0	0	3.26733e-05	0	0	0
Halothiobacillus	0	0	0	0	0	0.000102633	0	0	0	0	0	0	3.88538e-05	0	0	0	8.03923e-05	0	0	0	0	0	0	0	0	0	0	0	0	0	0	0	0	0	0	0	0	0	0	0	0	0	0	0	0	0	0	0	0
Cobetia	0	0	0	0	0	0	5.77151e-05	0	0	0	0	0	0	0	0	0	0	0	0	0	0	0	0	0	0	0	0	0	0	0	0	0	0	0	0	0	0	0	0	0	0	0	0	0	0	0	0	2.35117e-05	0
Endozoicomonas	0	0	0	0	0	0	0	0	0	0	3.34538e-05	0	0	0	0	0	0	0	0	0	0	0	0	0	0.000128518	0	0	0	0	0	0	0	0	0	0	0	0	0	0	0	0	0	0	0	0	0	0	0	0
Thermodesulfobacterium	0	0	0	0	4.638e-05	0	0	0	0	0	0	0	0	0	0	0	0	0	0	0	0	0	0	0	0	0	5.60538e-05	0	0	0	0	0	0	0	0	0	0	0	0	0	0	0	0	0	0	0	0	0	0
Empedobacter	3.78601e-05	0	0	0	0	0	0	0	0	0.000122045	3.34538e-05	0	1.94269e-05	0	0	0	0	0	0	0	0	0.000111541	0	0	0	0	0	2.24775e-05	0	0	0	0	0	0	0	0	0.000176647	0	0	0	0	0	0	0	0	0	0	4.70234e-06	0
Rothia	0.00223375	0.00034233	0.00301737	0.000466252	0.00143778	0.000307898	0.0011543	0.000524714	0.000790871	0.000650909	0.000200723	0.00021183	0.0150947	0.000533903	0.00304513	0.000502176	0.000241177	0.00262142	0.000432579	0.000712124	0.000245467	0.000408983	0.000516551	0.000448803	0.000462665	0.00021307	0.000336323	0.000202297	0.000359669	0.000185805	0.00131195	0.0117695	0.0189439	0.0164448	0.00654372	0.152604	0.0033563	0.00277328	0.0193299	0.0173188	0.00226116	0.0028911	0.00625978	0.00790033	0.0172833	0.0180357	0.00479846	0.00068184	0.0152016
Vogesella	0	7.89993e-05	0	0	0	0	0	0	7.53211e-05	0	0	0	0	0	0	0	0	2.94542e-05	0	0	0	0	0	0	0	0	0	0	0	0	0	0	0	0	0	0	0	0	0	0	0	0	0	0	0	0	0	0	0
Ralstonia	0.0815129	0.04079	0.0313807	0.0332959	0.0705904	0.0793863	0.0603122	0.0678455	0.0535909	0.113218	0.0309447	0.0282675	0.0383293	0.0864033	0.0764002	0.058989	0.0708658	0.0597626	0.088308	0.0753664	0.0442147	0.074472	0.080582	0.0470794	0.0324123	0.0354001	0.0650224	0.0266808	0.0774088	0.0335749	0.196647	0.182702	0.0843003	0.0380409	0.319453	0.115909	0.192899	0.190086	0.200226	0.365619	0.118146	0.287504	0.25952	0.32675	0.297056	0.124257	0.195503	0.0074391	0.211831
Curtobacterium	0.000340741	0.000263331	4.31053e-05	5.48531e-05	0.0011595	5.13163e-05	0.00011543	0.000209886	0.000301284	0.000162727	6.69075e-05	0.00129451	0.00137931	0	0.000163132	0.000502176	0	5.89084e-05	0.000123594	0.000296718	0.000153417	0.000260262	0	4.48803e-05	5.14073e-05	6.08772e-05	5.60538e-05	0.000112387	3.99632e-05	0	0.000145773	0	0	0	0	0.000109866	0	0	0	0	0	0	0	0	0	0	0	4.70234e-06	0
Paraburkholderia	0	0	6.4658e-05	2.74266e-05	4.638e-05	0	0.000202003	0	0.000753211	0	0	0	7.77076e-05	0	0	0	8.03923e-05	0	0	0	0	3.71802e-05	0	8.97606e-05	2.57036e-05	0	0	2.24775e-05	0	0	0.00058309	0.000684275	0	7.92519e-05	0	0.000109866	0.000706589	0	0.000322165	0.00128287	0.000282646	0.00128493	0	0.000202573	0.000270051	0.000228713	0.000137099	9.40468e-06	0
Psychroflexus	0	0	0	0	0	0	0	0	0	0	0	0	0	0	0	0	0	0	0	0	3.06833e-05	0	0	0	0	0	0	0	0	0	0	0	0	0	0	0	0	0	0	0	0	0	0	0	0	0	0	0	0
Erwinia	0	0	0	5.48531e-05	0	0	0	0.000104943	0.000112982	4.06818e-05	0	0	0	0	0	0	0	0	0	0	0	0	0	6.73204e-05	5.14073e-05	0	0	0	0	0	0	0	0	0	0	0	0	0.000115554	0	0	0.000282646	0	0	0	0	6.53467e-05	0.000274198	0.00166463	0
Anaerostipes	0	0	2.15527e-05	0	0	5.13163e-05	0	5.24714e-05	0	0	0	0	0	0	0	0	0	0	0	0	0	0	8.60919e-05	0	0	0	0	0	0	0	0.000145773	0	0	0	0.000594884	0	0.000176647	0.000115554	0	0.00128287	0.000847937	0.00128493	0	0	0	0	0.000137099	2.35117e-05	0
Elizabethkingia	3.78601e-05	5.26662e-05	6.4658e-05	8.22797e-05	0.00037104	0.000307898	0	0	0	4.06818e-05	0	0	1.94269e-05	8.89838e-05	0	3.34784e-05	0	0	0.000123594	0	0	0.000111541	0.000129138	0	0	0	0	0	0	0	0	0	0	3.96259e-05	0	0	0	0	0	0.000641437	0	0.000321234	0	0	0	0	0	0	0.000330469
Kytococcus	0.00223375	0.000105332	0.000150869	0.000137133	0.00051018	0.000153949	0.000577151	0	0.000225963	0.000122045	3.34538e-05	0.000941464	0	0.000177968	0.000163132	3.34784e-05	0	0.000176725	6.17971e-05	0.000118687	6.13666e-05	0.000111541	0.000129138	0.00152593	0.000102815	0	0.0007287	4.49549e-05	3.99632e-05	3.71609e-05	0	0	0	0	0	0	0.000176647	0	0	0	0	0	0	0	0.000270051	6.53467e-05	0.000137099	0	0
Streptomyces	0.000946504	0.000131666	0.000301737	0.000411398	0.000973981	0.000102633	0.000923441	0.0007346	0.000564908	0.000895	0.000434899	0.000517805	0.000271977	0.000177968	0.000543774	0.000334784	0.000281373	0.000795264	0.000679768	0.000415406	0.000245467	0.000260262	0.000688735	0.000830285	0.000436962	0.000608772	0.000560538	0.000224775	0.000279743	0.000278707	0.000145773	0	0	0.000158504	0.0166568	0	0	0.000231107	0.000161082	0.0211674	0.00847937	0.0167041	0	0.000202573	0	6.53467e-05	0.000137099	0.000460829	0
Verrucomicrobium	3.78601e-05	0	2.15527e-05	0	0	0	0	0	7.53211e-05	0	0	0	7.77076e-05	0	0	0	8.03923e-05	0.000235634	0	0	0	0	0	0	0	0	0.000224215	2.24775e-05	0.000439596	1.85805e-05	0.000145773	0	0	0	0	0.000109866	0	0.000115554	0	0	0	0	0	0.000101286	0	0	0	0	0
Providencia	0	0	0	0	0	0	0	0	0	0	3.34538e-05	2.35366e-05	0	0	5.43774e-05	0	0	0	0	0	0	0	0	2.24401e-05	0	0	0	0	0	1.85805e-05	0	0	0	0	0	0	0	0	0	0	0	0.000321234	0	0	0	0	0.000137099	0.000517258	0
Thiolapillus	0	0	2.15527e-05	0	0	5.13163e-05	0	0	0	0	0	0	0	0	0	0	0	0	0	0	0	0	0	0	0	0	0	0	0	0	0	0	0	0	0	0	0	0	0	0	0	0	0	0	0	0	0	0	0
Jannaschia	0	0	0	0	0	0	0	0	0	0	0	0	0	0	0	0	0	0	0	5.93437e-05	0	0	0	0	0	0	0	0	0	0	0	0	0	0	0	0	0	0	0	0	0	0	0	0	0	0	0	0	0
Phyllobacterium	0	0	0	0	0	0	0	5.24714e-05	0	0	0	0	0	0	0	0	0	0	0	0	0	0	0	0	0	0	0	0	0	0	0	0	0	3.96259e-05	0	0	0	0	0	0	0	0	0	0	0	0	0	0	0
Cupriavidus	0.00329383	0.00136932	0.00103453	0.00153589	0.00287556	0.00354082	0.00320319	0.0025711	0.00244793	0.00443432	0.000669075	0.000988538	0.00227295	0.00320342	0.00587276	0.0017074	0.00229118	0.00262142	0.004264	0.00344193	0.00190237	0.00316032	0.00253971	0.00208693	0.00123377	0.000791404	0.00201794	0.00116883	0.00283739	0.00104051	0.000874636	0.00260025	0.000236798	0.000277382	0.015467	0.00109866	0.00317965	0.00358216	0.00306057	0.00769724	0.00423968	0.00610344	0.00195618	0.0022283	0.00351067	0.000620793	0.00315328	0.000103452	0.000991408
Olsenella	0	0	0	0	0	0	5.77151e-05	0.000157414	0	0	0	0	5.82807e-05	8.89838e-05	0	0	8.03923e-05	0	0.000123594	0	0	0	0	0	0	0	0	4.49549e-05	0.000439596	0	0	0	0	0	0	0	0	0	0	0	0.000282646	0	0.000130412	0	0	0	0	0	0
Leptotrichia	0.000984364	0.000184332	0.000150869	0.000164559	9.27601e-05	0.000359214	0.00011543	0.000157414	0.000376605	8.13637e-05	3.34538e-05	4.70732e-05	0.000155415	8.89838e-05	0.00021751	6.69568e-05	0.000482354	0.000117817	0.000432579	0.000415406	3.06833e-05	0	8.60919e-05	0.000134641	0.000102815	3.04386e-05	0.000336323	8.99099e-05	0.000399632	7.43218e-05	0.000145773	0.0012317	0.00260478	0.00404184	0.00237954	0.000109866	0.000883236	0	0.00064433	0.00128287	0.000565291	0	0	0.000405145	0	3.26733e-05	0.000137099	0	0.000330469
Cylindrospermum	0	0	0	0	0	0	0	0	0	0	0	2.35366e-05	0	8.89838e-05	0	0	0	0	0	0	0	0	0	0	0	0	5.60538e-05	0	0	0	0	0	0	0	0	0	0	0	0	0	0	0	0	0	0	0	0	0	0
Eikenella	0	0	0.000129316	0	0	0	0	0	0	0	0	0	0.000213696	0	0.000598151	0	0	0	0	5.93437e-05	0	0	0	0	0	0	5.60538e-05	0	0	0	0	0	0.00189439	7.92519e-05	0	0.000219732	0	0	0	0.000641437	0	0	0	0	0	0	0	0	0
Leptospirillum	0.000643622	0.000131666	0.000258632	0.000329119	0.00037104	0.000359214	0.00034629	0.000262357	0.000338945	0.000203409	0.000334538	0.000188293	0.000194269	0.000444919	0.00021751	0.000368262	0.000482354	0.000500722	0.000617971	0.000534093	0.000306833	0.000371802	0.000301322	0.000291722	0.000205629	0.000395702	0.000336323	0.000247252	0.000199816	0.000185805	0	0	0.000236798	0	0	0	0	0	0	0	0	0	0	0	0	0	0	5.64281e-05	0
Lutibacter	0	0	0	5.48531e-05	0	0	0	0	0	0	0	0	0	0	0	0	0	0	0	0	0	0	0	0	0	0	0	0	0	0	0	0	0	0	0	0	0	0	0	0	0	0	0	0	0	0	0	0	0
Mageeibacillus	0	0	2.15527e-05	0.000109706	0	0	0	0	0	4.06818e-05	0	0	0	0	0	0	4.01962e-05	0	0	0	0	0	4.30459e-05	2.24401e-05	0	0	0	0	0	0	0	0	0	0	0	0	0	0	0	0	0	0	0	0	0	0	0	9.40468e-06	0
Citromicrobium	7.57203e-05	0	0	0	0	5.13163e-05	0	0.0003673	0	0	0	0	0	0	0	0	0	0	0	0	0	0	0	0	0	0	0	0	0	0	0	0	0	0	0	0	0	0	0	0	0	0	0	0	0	0	0	0	0
Faecalibaculum	0	0	0	0	4.638e-05	0	0	0	0	0	0	4.70732e-05	0	0	0	0	4.01962e-05	0	0	0	0	0	0	0	0	0	0	0	3.99632e-05	0	0	0	0	0	0	0	0	0	0	0	0.000282646	0	0	0	0	0	0	0	0
Bartonella	0	5.26662e-05	4.31053e-05	0	0	0	0	0	0	0	0.000133815	0	0	0	0	0	0.000120588	0	0	0	0	0	0	2.24401e-05	0	0	0	0.000224775	0	0	0	0	0	0	0	0.000109866	0	0	0	0	0	0	0	0	0	0	0	0	0
Rhodoluna	0.000151441	0	0	0.000137133	9.27601e-05	0	8.65726e-05	0	7.53211e-05	0	0	0.000706098	0.000116561	0	0	0	0.000120588	2.94542e-05	0.000123594	0	0	0	0	6.73204e-05	0	0	0	0	3.99632e-05	0	0	0	0	3.96259e-05	0	0	0.000176647	0.000231107	0	0	0.00141323	0	0	0	0.000270051	0	0	0	0
Saccharibacillus	0	0	2.15527e-05	0	0	0	0	0	0	0	0	0	0	0	0	0	8.03923e-05	0	0	0	0	0	4.30459e-05	0	0	0	0	0	0	0	0	0	0	0	0	0	0	0	0	0	0	0	0	0	0	0	0	0	0
Acetobacterium	0	0	0	0	0	0	5.77151e-05	0	0	0	0	0	0	0	0	0	8.03923e-05	0	0	0	0	0	0	0	0	0	0	0	0	0	0	0.00027371	0	0	0	0	0	0	0	0	0	0	0	0	0.000270051	0	0	4.70234e-06	0
Pasteurella	0.0117366	0.00487163	0.00344842	0.00674694	0.0109457	0.0085185	0.0151791	0.00729353	0.00873724	0.00728205	0.00816272	0.00338927	0.0043322	0.00783057	0.00902664	0.00910613	0.00960688	0.0111042	0.0106291	0.0107412	0.00622871	0.00858864	0.008437	0.00556515	0.00640021	0.00894895	0.0147982	0.00770977	0.00327699	0.00756224	0.000437318	0.00082113	0.000947194	0.00019813	0.00237954	0.000659196	0.000176647	0.00115554	0.00064433	0.00577293	0.00141323	0.00321234	0.000521648	0.000810291	0.000270051	0.00807031	0.000411297	0.000291545	0
Caldicellulosiruptor	0	0	0	0	0	0	0	0	0	0	0	0	0	0	0	0	0	0	0	0	0	0	8.60919e-05	0	0	0	0	0	0	0	0	0	0.000236798	0	0	0	0	0	0	0	0.000282646	0	0	0	0	0	0	0	0
Methanobacterium	0	0	0	2.74266e-05	0	0.000153949	0	0	0	0	0	0	0	0	0	0	0	0	0	0	0	0	0	0	0	0	0	2.24775e-05	0	0	0	0	0	0	0	0	0	0	0	0	0	0	0	0	0	0	0	0	0
Labrenzia	0	0	0	0	0	0	0	0	0	0	0	0	1.94269e-05	0	0	3.34784e-05	0	0	0	0	0	0	0	0	0	0	0	0	0	0	0	0	0	0	0	0	0	0	0	0	0	0	0	0	0	0	0	0	0
Hahella	0	0	0	0	0	0	0	0	0	0	0	2.35366e-05	0	0	0	0	0	0	0	0	0	0	0	0	0	0	0	0	0	0	0	0	0	0	0	0	0	0	0	0	0	0	0	0	0	3.26733e-05	0	0	0
Sulfurihydrogenibium	0	0	0	0	0	0	0	0	0	0	0	0	0	0	0	0	0	8.83626e-05	0	0	0	0	0	0	0	0	0	0	0	0	0	0	0	0	0	0	0	0	0	0	0	0	0	0	0	0	0	0	0
Rhodanobacter	0	5.26662e-05	0	0	0	0	0	0	0	0	0	0	0	0	0	0	8.03923e-05	0	0	0	0	0	0	0	5.14073e-05	0	0	0	3.99632e-05	0	0	0	0	0	0	0	0.000176647	0	0	0	0	0	0	0	0	0	0	0	0.000330469
Thermoanaerobacter	0	0	0	0	0	0	0	0	0	0	6.69075e-05	0	0	0	0	0	0	0	0	0.000118687	0	0	4.30459e-05	0	0	0	0	0	0	0	0	0	0	0	0	0	0	0	0	0	0.000282646	0	0	0	0	0	0	0	0
Thalassotalea	0	0	0	0	0	0	0	0	0	0	0	0	0	0	0	0	0	0	0	0	0	0	0	2.24401e-05	2.57036e-05	0	0	0	0	0	0	0	0	0	0	0	0	0	0	0	0	0	0	0	0	0	0	4.70234e-06	0
Rhodothermus	0	0	0	0	0	0	0	0	0	0	0	0	0	0	0	0	0	0	0	0	0	0	0	2.24401e-05	0	0	0	0	0	0	0	0	0	0	0	0	0	0	0	0	0	0.000321234	0	0.000101286	0	0	0	0	0
Aquabacterium	0	0	0	0	0	0	0	0	0	0	0	0	0	0	0	0	0	0	0	0.000178031	0	0	0	4.48803e-05	0.000179925	0	0	0	7.99265e-05	0	0	0	0	0	0	0	0	0	0	0	0	0	0	0.000101286	0	0	0.000137099	0	0
Hyphomicrobium	0	0	0	5.48531e-05	0	0	0	0	0	0	3.34538e-05	2.35366e-05	0	0	0	0	0	0	0	5.93437e-05	0	0	0	2.24401e-05	0	0	0	0	0	0	0	0	0	0	0	0	0	0	0	0	0	0	0	0	0	0	0	0	0
Nitrosococcus	3.78601e-05	0	6.4658e-05	2.74266e-05	0	5.13163e-05	0	0	0	0	0	0	0	0	0.00021751	3.34784e-05	4.01962e-05	0	0	0	0	0	4.30459e-05	0	0	0	0	0	7.99265e-05	0	0	0	0	0	0	0	0	0	0	0	0.000282646	0	0	0	0	9.802e-05	0	0.000108154	0
Paraclostridium	0	0	0	0	0	0	0	0	0	0	0	0	1.94269e-05	0	0	0	0	0	0	0	0	0	0	0	0	0	0	0	0	0	0	0	0	0	0	0	0	0	0	0.000641437	0	0.000321234	0	0	0	0	0	0	0
Acidovorax	0.00170371	0.000684661	0.000625027	0.00145361	0.00222624	0.00179607	0.00152945	0.00167908	0.0016194	0.00252227	0.000602168	0.000776708	0.0010102	0.00195764	0.00233823	0.00133914	0.0010451	0.00147271	0.00123594	0.00255178	0.00135007	0.00141285	0.00129138	0.0118484	0.000359851	0.000943597	0.00140135	0.000561937	0.00175838	0.000445931	0.00058309	0.00109484	0.000236798	0.000158504	0.0124926	0.000439464	0.000706589	0.000808875	0.000483247	0.010263	0.00960995	0.00835207	0.000782473	0.000709004	0.00135026	0.000130693	0.000822594	1.4107e-05	0.000660939
Limnohabitans	0	0	0	0	4.638e-05	0	0	0	0	4.06818e-05	0	2.35366e-05	3.88538e-05	0	0.000108755	0	0	0	0	5.93437e-05	0	0	8.60919e-05	0	0	0	0	0	3.99632e-05	0	0	0.000136855	0	3.96259e-05	0	0	0	0.000115554	0.000322165	0	0	0.000321234	0	0	0	0	0.000137099	4.70234e-06	0
Defluviimonas	0	0	0	2.74266e-05	9.27601e-05	0	0	0	7.53211e-05	0	0	2.35366e-05	0	0	0	0	0	0	0	0	3.06833e-05	0	0	2.24401e-05	0	0	0	2.24775e-05	0	0	0	0	0	0	0	0	0	0	0	0	0	0	0	0	0	0	0	0	0
Francisella	0	0	0	2.74266e-05	0	0	2.88575e-05	0	0	0	0	0	0	8.89838e-05	0	0	0	2.94542e-05	0	5.93437e-05	0	0	0	0	0	0	0	0	0	0	0	0	0	0	0	0	0	0	0	0	0	0	0	0.000101286	0	0	0	0.000108154	0
Ancylobacter	0	0	0	2.74266e-05	0	0	0	0	0	0	0	0	0	0	0	0	0	2.94542e-05	0	0	0	0	0	2.24401e-05	0	0	0	0	3.99632e-05	0	0	0	0	0	0	0	0	0	0	0	0	0	0	0	0	0	0	0	0
Weeksella	0	0	0	0	0	0.000153949	0	0	0	0	0	0	1.94269e-05	0	0	0	0	0	0	0	0	0	0	0	0	0	0	0	0	0	0	0	0	0	0	0	0	0	0	0	0	0	0	0	0	0	0	8.93445e-05	0
Caldisericum	0	0	2.15527e-05	0	0	0	0	0	0	0	0	0	0	0	0	0	0	0	0	0	0	0	0	0	0	0	0	0	0	0	0	0	0	0	0	0	0	0	0	0	0	0	0	0	0	0	0	0	0
Aeromicrobium	0	2.63331e-05	2.15527e-05	5.48531e-05	0.00148416	5.13163e-05	0	0	0	0	0	0.000235366	0	0.000177968	5.43774e-05	0	8.03923e-05	2.94542e-05	0.000123594	0	0	0.000297442	0	0.000112201	0	0	0.000168161	0	0	0	0	0	0.000236798	0	0	0	0	0	0	0	0	0.0019274	0	0	0	0	0.000274198	4.70234e-06	0.000330469
Phenylobacterium	0	0	0.000193974	0	0	0	8.65726e-05	0	3.76605e-05	0	6.69075e-05	4.70732e-05	3.88538e-05	0.000177968	0.000108755	3.34784e-05	0	2.94542e-05	0	0	0	0	0	2.24401e-05	0	3.04386e-05	5.60538e-05	0	0	1.85805e-05	0	0.000136855	0	0	0.000594884	0	0	0	0.000161082	0	0	0	0	0.000202573	0	0	0	4.70234e-06	0
Granulicella	0	0	0	0	0	0	0	0	0	0	0	0	0	0	0	0	0	0	0	0	0.00064435	0	0	0	0	0	0	0	0	0	0	0	0	3.96259e-05	0	0	0.000176647	0	0	0	0	0	0	0	0	0	0	0	0
Pontibacter	0	0	0	0	0	0	0	5.24714e-05	0	0	0	0	0	0	0	0.000100435	0	0	6.17971e-05	0	0	0	0	6.73204e-05	0	0	5.60538e-05	0	0	0	0	0	0	7.92519e-05	0	0	0	0	0	0	0	0	0	0	0.000270051	6.53467e-05	0	9.40468e-06	0
Cyanobium	0	0	0	0	0	0	0	0	0	0	0	2.35366e-05	0	0	0	0	0	0	0	0	0	0	0	0	0	0	0	0	0	0	0	0	0	0	0	0	0	0	0	0	0	0	0	0	0	0	0	0	0
Meiothermus	7.57203e-05	0	4.31053e-05	5.48531e-05	0	0.000102633	0.000144288	0.000157414	3.76605e-05	8.13637e-05	0	0	3.88538e-05	0.000177968	0.000108755	0	0.000200981	0	0	5.93437e-05	0	7.43605e-05	0	0	0	0	0.000112108	4.49549e-05	0.00011989	0	0	0	0	3.96259e-05	0	0	0.000176647	0	0	0	0.000565291	0	0	0	0	0	0.000274198	0	0
Symbiobacterium	0	0	0	2.74266e-05	0	0	0	5.24714e-05	0	0	0	0	0	0	0	0	0	0	0	0	0	0	0	2.24401e-05	0	0	0	0	0	0	0	0	0	0	0	0	0	0	0	0	0	0	0	0	0	0	0	0	0
Butyrivibrio	0	0	0	0	0	0	0	0	0	0	0	0	0	0	0	0	0	8.83626e-05	0	0	0.0001841	7.43605e-05	0	0	5.14073e-05	0	0	0	0	0	0	0	0	0	0	0	0	0	0	0	0	0	0	0.000202573	0	0	0	0	0
Jeotgalibaca	0	0	8.62106e-05	0	0	0	0	5.24714e-05	0	0	0	0	0.000116561	0	0	0	0	0	0	0	0	0	0	0	0	0	0	0	0	0	0.000145773	0	0	7.92519e-05	0.000594884	0.000109866	0	0	0.000161082	0	0	0.000321234	0	0	0.000270051	3.26733e-05	0	9.40468e-06	0
Lelliottia	0	0	8.62106e-05	0	0	0	0	0	7.53211e-05	4.06818e-05	0	0	0	0	0	0	0	0	0	0	0	0	0	0	0	0	0	0	0	0	0	0	0	0	0	0	0	0	0	0	0	0	0	0	0	0	0	0.000183391	0
Algibacter	0	0	4.31053e-05	0	0	0	0	0	0	0	0	0	0	0	0	0	0	0	0	0	0	0	0	0	0	0	0	0	0	0	0	0	0	0	0	0	0	0	0	0	0	0	0	0	0	0	0	0	0
Rhizobacter	7.57203e-05	0	0	0	0	0	0.00011543	0	3.76605e-05	0	0	0	0	0	0	0	0	0	0	0	3.06833e-05	0	4.30459e-05	6.73204e-05	2.57036e-05	0	0	0	0	0	0	0	0	0	0	0	0.000176647	0	0	0	0.000565291	0.000321234	0	0	0	0	0	0	0
Martelella	0	7.89993e-05	0	8.22797e-05	0	0	2.88575e-05	0	0	0	6.69075e-05	0	0	0	0	0	8.03923e-05	0	0	0	0	0	0	0	0	0	0	0	0	0	0	0	0	0	0	0	0	0	0	0	0	0	0	0.000101286	0	0	0	0	0
Acidihalobacter	0	0	6.4658e-05	0	0	0	0	0	0	0	0	0	0	0	0	0	0	0	0	0	0	0	0	0	0	0	0	0	0	0	0	0	0	0	0	0	0	0	0	0	0	0	0	0	0	3.26733e-05	0	7.99398e-05	0
Streptococcus	0.00624692	0.00189598	0.00950472	0.00255067	0.00459162	0.00313029	0.00657952	0.0102319	0.00395436	0.00435296	0.00167269	0.00209476	0.198232	0.00631785	0.00565525	0.00532307	0.00486374	0.016082	0.00401681	0.0156074	0.00214783	0.00791939	0.00830786	0.00249086	0.0021077	0.00191763	0.00358744	0.0011014	0.00375654	0.00115199	0.0183673	0.188723	0.168127	0.49366	0.0577037	0.272248	0.0263204	0.017333	0.127255	0.0635022	0.0319389	0.0292323	0.0760303	0.0305885	0.0286254	0.062308	0.0390732	0.0132888	0.104759
Granulibacter	0	0	0	0	0	0	0	0	0	0	0	0	0	0	0	3.34784e-05	0	2.94542e-05	0	0	0	0	0	0	0	0	0	0	0	0	0	0	0	0	0	0	0	0	0	0	0	0	0	0	0	0	0	0	0
Aquitalea	0	0	0	0	0	0	0	0	0.0834181	4.06818e-05	0	0	0	0	0	0	0	0	0	0	0	0	0	6.73204e-05	0	0	0	0	0	0	0	0	0	0	0	0	0	0	0	0	0	0	0	0	0	0	0	0	0
Mitsuaria	0	2.63331e-05	0	0	0.00018552	0.00041053	8.65726e-05	0	0.000112982	0	3.34538e-05	0.000376586	0	0.000177968	0	0.000133914	0	0	0.000123594	0.000118687	0	0	0	0.000516123	0.000257036	0	0	6.74324e-05	7.99265e-05	5.57414e-05	0	0	0	0	0	0	0.000176647	0	0.000161082	0	0.000565291	0.000642467	0	0	0	0	0	0	0
Listeria	0	0	0	0	0	0	0	0	3.76605e-05	0	0	0	0	0	0	0	0	0	0	0	0	7.43605e-05	0	2.24401e-05	0	0	0	0	7.99265e-05	0	0	0	0	0	0	0	0	0	0	0	0	0	0	0	0	0	0	2.82141e-05	0
Cellulosimicrobium	0	0	0	0	0	0	0	0	0	0	0	0	0	0	0	6.69568e-05	0	0	0	0	0	0	0	0	0	0	0	0	0	0	0	0	0	0	0	0	0	0	0	0	0	0	0	0	0	0	0	0	0
Halanaerobium	0	0	0	0	0	0	0	0	0	0	0	0	3.88538e-05	0	0	0	0	0	0	0	0	0	0	0	0	0	0	0	0	0	0	0	0	0	0	0	0	0	0	0	0	0	0	0	0	0	0	4.70234e-06	0
Gillisia	0	0	0	0	0	0	0	0	0	4.06818e-05	0	0	0	0	0	0	0	0	0	0	0	0	0	0	0	0	0	0	0	0	0	0	0	0	0	0	0	0	0	0	0	0	0	0	0	0	0	0	0
Gammaretrovirus	0.385946	0.722054	0.454589	0.474836	0.307963	0.282034	0.476496	0.389338	0.309155	0.246003	0.735347	0.380281	0.0935794	0.341787	0.348831	0.504285	0.411287	0.466025	0.346002	0.359801	0.678377	0.34559	0.412854	0.421448	0.77607	0.761635	0.282007	0.792938	0.350398	0.747863	0.0106414	0.00136855	0.000236798	0.000673641	0	0	0	0	0	0	0	0	0	0	0	0	0	0	0
Kluyvera	0	0	0	0	0	0	0	0	0	0	0	0	1.94269e-05	0	0	0	0	0	0	0	0	0	0	0	0	0	0	0	0	0	0	0	0	0	0	0	0	0	0.000161082	0	0	0	0	0	0	0	0	9.40468e-06	0
Geminocystis	0	2.63331e-05	0	0	0	0	0	0.000104943	0	0	0	0	0	0	0	0	0	0	6.17971e-05	0	0	0	0	0	0	0	0	0	0	0	0	0	0	0	0	0	0	0	0	0	0	0	0	0	0	0	0	9.40468e-06	0
Afipia	7.57203e-05	0	0	0	0	0.000102633	0	5.24714e-05	0	0	0	0	0	0	0	0	4.01962e-05	0	0	0	0	0	0	0	0	0	0	0	0	0	0	0	0	0	0	0	0	0	0	0	0	0	0	0	0	0	0	0	0
Phascolarctobacterium	0	0	0	0	0	5.13163e-05	0	0	0	0	0	0	0	0	0	0	0	0	0	0	0	0	0	2.24401e-05	0	0	0	0	0	0	0	0	0	3.96259e-05	0	0	0	0	0	0	0	0	0	0	0	0	0	1.88094e-05	0
Neisseria	0.000719343	0.00034233	0.00219837	0.000137133	0.00055656	0.000359214	0.00046172	0.000472243	0.000753211	0.0004475	0.000100361	0.000494269	0.00874211	0.000355935	0.0128331	0.000267827	0.000361765	0.00329887	0.000123594	0.000178031	0.000122733	0.000148721	0.00021523	0.000201961	0.000102815	6.08772e-05	0.000112108	6.74324e-05	0.000359669	7.43218e-05	0.000291545	0.00328452	0.0509117	0.00289269	0.00237954	0.0154911	0.000883236	0.00103998	0.00950387	0.010263	0.00141323	0.000321234	0.00469484	0.00202573	0.00108021	0.000816833	0.000274198	0.000239819	0.00132188
Advenella	0	0	2.15527e-05	0	4.638e-05	0	0	5.24714e-05	3.76605e-05	0	0	0	0	0	0	0	0	0	0	0	0	0	0	0	0	0	0	0	0	0	0	0	0	0	0	0	0	0	0	0	0	0	0	0	0	0	0	0	0
Ferriphaselus	0	0	0.000237079	0	4.638e-05	0.000102633	0	5.24714e-05	0	0	0	0	0	0	0	6.69568e-05	4.01962e-05	2.94542e-05	0	0	0	0	0	6.73204e-05	0	3.04386e-05	0.000112108	0	0.00011989	0	0	0	0	0	0	0	0	0	0	0	0	0	0	0	0	0	0	0	0.000330469
Zymomonas	0	0.000210665	0.000237079	5.48531e-05	0.00055656	0	0	0	0	4.06818e-05	6.69075e-05	9.41464e-05	0	0.000444919	0.000271887	0	0.000120588	0	0.000247188	5.93437e-05	0	0	0	6.73204e-05	5.14073e-05	0	0	0	0.000199816	0	0	0	0	0	0	0	0	0	0	0	0.000282646	0	0	0	0	0	0	0	0
Syntrophus	0	0	0	0	4.638e-05	0	0	0	3.76605e-05	0	0	0	0	0	0	0	0	0	0	0	0	0	0	0	5.14073e-05	0	0	0	0	0	0	0	0	0	0	0	0	0	0	0	0	0	0	0	0	0	0	0	0
Exiguobacterium	0.000302881	0	0.000258632	5.48531e-05	0.00018552	0.000307898	5.77151e-05	0.000104943	0.000150642	0.000162727	0.000133815	4.70732e-05	0.000271977	0	0	0.000100435	8.03923e-05	0	0	0.00142425	9.205e-05	0.000185901	0.00800654	0.000381482	7.71109e-05	0	5.60538e-05	4.49549e-05	3.99632e-05	5.57414e-05	0.000145773	0	0.000236798	0	0	0	0	0	0.000322165	0	0	0	0	0	0	0	0	2.82141e-05	0
Marinobacterium	3.78601e-05	0	0	0	0	0	0	0	0	0	0	0	0	0	0	0	0	0	0	0	0	0	0	0	0	0	0	0	0	0	0	0	0	0	0	0	0	0	0	0	0	0	0	0	0	0	0	6.11304e-05	0
Chlorobium	0	0	0	0	0	0	0	0	0	0	0	2.35366e-05	0	0	0	0	0	0	0	0	0	0	0	0	0	0	0	0	0	0	0	0	0	0	0	0	0	0	0	0	0	0	0	0	0	0	0	4.70234e-06	0
Pseudomonas	0.00927574	0.00692561	0.00993577	0.0698829	0.0219378	0.0223226	0.0181514	0.00834295	0.0192069	0.0263211	0.00735983	0.00374232	0.0124138	0.0170849	0.025503	0.00649481	0.0196157	0.00969044	0.0111853	0.0235594	0.00475591	0.0102246	0.0114072	0.0111079	0.00431821	0.00465711	0.0131726	0.0100699	0.0219398	0.00336306	0.00553936	0.0110853	0.00118399	0.00146616	0.0136823	0.0045045	0.00547606	0.00392882	0.0135309	0.0141116	0.0104579	0.0157404	0.00652061	0.0125595	0.0108021	0.00473763	0.00493556	0.00405812	0.00198282
Tetragenococcus	0	0	6.4658e-05	0	0	0	0	0	0	0	0	0.000611952	0	0	0	0	0	0	0	0	0	0	0	0	0	0	0	0	0	0	0	0	0	0	0	0	0	0	0	0	0	0	0	0	0	0	0	0	0
Isosphaera	0	0	0	0	0	0	0	0	0	0	0	2.35366e-05	0	0	0	0	0	0	0	0	0	0	0	0	0	0	0	0	0	1.85805e-05	0	0	0	0	0	0	0	0	0	0	0	0	0	0	0	0	0	0	0
Actinosynnema	0.000795063	0.000184332	0.000172421	0.000219413	0.0002319	0.000513163	0.000404005	0.000629657	7.53211e-05	0.000406818	0.000133815	0.000164756	3.88538e-05	0.000177968	0.000271887	0.000167392	0.000281373	0.000235634	0.000432579	0.000534093	0.000337516	0.000446163	0.000430459	0.000112201	0.000231333	0.000395702	0.000840807	0.000157342	0.000199816	0.000278707	0	0	0	0	0	0	0	0	0	0	0	0	0	0	0	0	0	0	0
Kosakonia	0	0	0.000280184	0	0	0	0	0	7.53211e-05	0	0	0	0	0	0	0	0	0	0	0	0	0	0	0	0	0	0	0	0	0	0	0	0	3.96259e-05	0	0	0	0	0	0	0	0	0	0	0	0.000130693	0.000137099	0.00148124	0
Halocynthiibacter	0	0	0	0	0	0	0	0.0003673	0	0	0	0	0	0	0	0	0	0	0	0	0	0	0	0	0	0	0	0	0	0	0	0	0	0	0	0	0	0	0	0	0	0	0.000260824	0	0	0	0	0	0
Myxococcus	0	0	0	0	0	0	0	0	0	0	0	0	0	0	0	0	0.000160785	0	0	0	0	0	0	0	0	0	0	0	0	0	0	0	0	0	0	0	0	0	0	0	0	0	0	0	0	0	0	0	0
Lachnoanaerobaculum	0	0	0	2.74266e-05	0	0	0.00011543	0	0	0	0	0	0	0	0	0	0	0	0	0	0	3.71802e-05	0.00021523	0.000112201	2.57036e-05	0	5.60538e-05	4.49549e-05	3.99632e-05	1.85805e-05	0	0	0.000473597	0.00431923	0.000594884	0	0.000176647	0.000115554	0	0	0	0	0.000391236	0	0.000270051	0	0	4.70234e-06	0.000330469
Orientia	0	0	0	0	0	0	0	0	0	0	0	0	0	0	0	0	0	0	0	0	0	0	0	0	0	3.04386e-05	0	0	0	0	0	0	0	0	0	0.000109866	0	0	0	0	0	0	0	0	0	0	0	0	0
Fusobacterium	0.00439178	5.26662e-05	0.000129316	0.000246839	0.00120588	0.000513163	0.000202003	0.000419771	0.000150642	0.000162727	0.000200723	0.000164756	0.013696	8.89838e-05	0.000326264	0.000100435	0.000321569	8.83626e-05	0.000123594	0.000415406	0.000122733	0.000223081	0.000344367	4.48803e-05	0.000257036	9.13159e-05	0.000112108	6.74324e-05	0.00483555	0.000148644	0.000291545	0.00191597	0.0677244	0.00463623	0.000594884	0.00054933	0.000883236	0.00127109	0.00161082	0.00320718	0.00197852	0.00160617	0.000521648	0.000810291	0.000270051	0.0198654	0.000548396	5.64281e-05	0.0042961
Herminiimonas	0	0	0	0	0.000834841	0	2.88575e-05	0.000104943	0.000225963	0	0	0.000117683	0	0	0.000108755	0	0	0	0	0.000118687	9.205e-05	0	0	2.24401e-05	0	0	0	0	3.99632e-05	0	0	0	0	0	0	0	0	0	0	0	0	0	0	0	0	3.26733e-05	0	0	0
Weissella	0	0	2.15527e-05	8.22797e-05	0	0	5.77151e-05	0.000157414	0	8.13637e-05	0.000100361	4.70732e-05	9.71345e-05	0.000177968	5.43774e-05	3.34784e-05	0	0	0	0	3.06833e-05	3.71802e-05	0	0	2.57036e-05	0	0	0	0	0	0	0	0	7.92519e-05	0	0.000659196	0	0	0	0	0	0.000321234	0	0.000101286	0	0	0.000137099	9.40468e-05	0
Lactococcus	0.000189301	0.000210665	0.0004095	0.000438825	0.00018552	0.00041053	0.000173145	0.000472243	0.000301284	0	0.000100361	9.41464e-05	0.000388538	0	0.000163132	0.000267827	0.000442158	0.00123708	0.000617971	0.000178031	6.13666e-05	0.000632064	0.00021523	0.000112201	7.71109e-05	0.000121754	0.000392377	4.49549e-05	7.99265e-05	7.43218e-05	0.00131195	0.000410565	0.000236798	0.000158504	0.000594884	0.000659196	0.00123653	0.00115554	0.00177191	0	0.000847937	0.0019274	0.000782473	0.000709004	0.000270051	0.0107822	0.000274198	5.17258e-05	0
Ruminococcus	7.57203e-05	0	4.31053e-05	0.000191986	9.27601e-05	0.00200133	0	0	0.000753211	4.06818e-05	0.000133815	0	0	0	0	0	0	0.000441813	0	0	0	7.43605e-05	0	0	2.57036e-05	0	0	0	0	0	0.000145773	0.000136855	0	0.000158504	0	0	0	0	0	0	0.000847937	0.000642467	0	0.000101286	0	0	0	4.70234e-06	0
Mycobacterium	3.78601e-05	2.63331e-05	8.62106e-05	0.000109706	0.00032466	0.00195002	0.000692581	0	3.76605e-05	4.06818e-05	0.000133815	0.00014122	5.82807e-05	8.89838e-05	0.000108755	0.000133914	0.000321569	0.000265088	0.000370782	0	0	7.43605e-05	0	0	0	0	0	2.24775e-05	0.00011989	0	0	0.000410565	0.000236798	3.96259e-05	0	0	0.000176647	0.000231107	0	0	0.000282646	0.000321234	0	0.000202573	0	0.000130693	0	5.17258e-05	0
Sphaerochaeta	0	0	8.62106e-05	0	0	0	0	0	0	0	0	4.70732e-05	0	0	0	0	0	0	0	0	0	0	0	0	0	0	0	0	7.99265e-05	0	0	0.000136855	0	0	0	0	0	0	0	0	0	0	0	0	0	0	0	4.70234e-06	0
Tsukamurella	0.000227161	5.26662e-05	6.4658e-05	2.74266e-05	0.00018552	0.000205265	0.000144288	5.24714e-05	0.000188303	0.000244091	3.34538e-05	7.06098e-05	9.71345e-05	0.000177968	0	0.000100435	0.000160785	2.94542e-05	0.000370782	0	3.06833e-05	0.000223081	4.30459e-05	6.73204e-05	0	6.08772e-05	0.000112108	6.74324e-05	7.99265e-05	7.43218e-05	0	0	0	0	0	0	0	0	0	0	0	0	0	0	0	0	0	0	0
Salinivibrio	0	0	6.4658e-05	0	0	0	0	0	0	0	0	0	0	0	0	0	0	0	0	0	0	0	0	0	0	0	0	0	0	0	0	0	0	0	0	0	0	0	0	0	0	0	0	0	0	0	0	2.82141e-05	0
Dietzia	0.00128724	0.000289664	0.00497866	0.000521105	0.00055656	0.0018987	0.00103887	0.000839542	0.000828532	0.00240023	0.00026763	0.0215831	0.0015153	0.00106781	0.00163132	0.000602611	0.000683335	0.000942535	0.000803362	0.000593437	0.000429566	0.00126413	0.000387413	0.00107713	0.00028274	0.000121754	0.000560538	0.000427072	0.00131879	0.000315868	0	0.00027371	0	3.96259e-05	0	0.000219732	0	0.000231107	0.00177191	0.000641437	0.00113058	0.000642467	0.000130412	0.000101286	0	3.26733e-05	0	1.4107e-05	0
Defluviitoga	0	0	0	0	9.27601e-05	5.13163e-05	0	0	0	0	0	0	0	0	0	0	0	0	0	0	0	0	0	0	0	0	0	0	0	0	0	0	0	0	0	0	0	0	0	0	0	0	0	0	0	0	0	0	0
Acidithiobacillus	0	0	0	0	0	0	0	0	3.76605e-05	0	0	9.41464e-05	0	0	0	0	0.000321569	0	0	0	0	0	8.60919e-05	0	0	0	0	0	0	1.85805e-05	0	0	0	0	0	0	0	0	0	0.000641437	0	0	0	0	0	0	0	1.88094e-05	0
Methylacidiphilum	0	0	0	5.48531e-05	0	0	0	0	7.53211e-05	0	3.34538e-05	0	0	0	0	0	0	0	0	0	0	0	0	0	0	0	0	0	7.99265e-05	0	0	0	0	0	0	0	0	0	0	0	0	0	0	0	0	0	0	0	0.000330469
Hirschia	0	0	0	0	0	0	0	0	0	0	0	2.35366e-05	0	0	0	0	0	0	0	0	0	0	0	0	0	6.08772e-05	0	0	0	0	0	0	0	0	0	0	0	0	0	0	0	0	0	0	0	0	0	0	0
Caldilinea	0	0	0	0	0	0	0	0	0	0	0	0	0	0	0	0	0	0	0	0	0	0	0	0	0	0	0	0	3.99632e-05	0	0	0	0	0	0	0	0	0	0	0	0	0	0	0	0	0	0	1.88094e-05	0
Paludibacter	0	0	4.31053e-05	0	4.638e-05	5.13163e-05	0	0	0	0	0	0	0	0	0	0	0	0	0	0	0	0.000185901	0	0	0	0	0	0	0	0	0	0	0.00426237	0.00019813	0	0	0	0	0	0	0	0	0	0.000101286	0	3.26733e-05	0	0	0.000330469
Elusimicrobium	0	0	0	0	0	0	0	5.24714e-05	0	0	0	0	0	0	0	0	0	2.94542e-05	0	0	0	0	0	0	0	0	0	0	0	0	0	0	0	0	0	0	0	0	0	0	0	0	0	0	0	0	0	0	0
Gloeocapsa	0.000151441	5.26662e-05	4.31053e-05	0	0	0.000256581	0	0.000314828	0.000301284	0.000244091	6.69075e-05	0	9.71345e-05	8.89838e-05	0.00146819	0.00083696	0	0	6.17971e-05	0	6.13666e-05	3.71802e-05	0	6.73204e-05	0	6.08772e-05	0.000504484	0	0	1.85805e-05	0	0	0	0	0.000594884	0	0	0	0.000161082	0	0.000282646	0.000963701	0	0	0.000540103	0	0	0	0
Tamlana	0	0	0	5.48531e-05	0	0	0	0	0	0	0	0	0	0	0	0	0	0	0	0	0	0	0	0	0	0	0	0	0	0	0	0	0	0	0	0	0	0	0	0	0	0	0	0	0	0	0	0	0
Propionibacterium	0	0	0.000107763	5.48531e-05	0.00018552	0.0018987	0	0	0	4.06818e-05	0.000100361	0.000753172	0.000213696	0.000177968	5.43774e-05	0.000100435	0	0	0	0.000178031	3.06833e-05	0	4.30459e-05	4.48803e-05	5.14073e-05	0	0	0	0	0	0	0	0	0	0	0.000219732	0	0.000115554	0	0	0	0	0	0	0	0	0	0	0
Tetrasphaera	0	0	0	0	0	0	0	0	0	0	0	4.70732e-05	0	0	0	0	0	0	0	0	0	0.000557704	0	0	0	0	5.60538e-05	0	0	1.85805e-05	0	0	0	0	0	0	0	0	0	0	0	0	0	0	0	0	0	4.70234e-06	0
Gemmata	7.57203e-05	0	6.4658e-05	0	9.27601e-05	0	0	0.00461748	3.76605e-05	0	0	0	0	0	5.43774e-05	0	0.00196961	0	6.17971e-05	0	0	0	4.30459e-05	0	0	0	0.000112108	0	0	0	0.000291545	0	0	0	0	0	0	0	0	0	0	0	0	0	0	0	0	0	0
Treponema	0.000151441	0	0.000107763	0	0	0.000256581	2.88575e-05	0	0.000112982	0	3.34538e-05	0	0.0110539	8.89838e-05	0	0	0	2.94542e-05	0	0	0	7.43605e-05	8.60919e-05	0	0	3.04386e-05	0.000224215	2.24775e-05	0	0	0.000145773	0.000136855	0.00165759	0.0010699	0	0.000109866	0	0	0	0	0	0	0.000130412	0.000202573	0	0	0.000137099	9.40468e-06	0
Parascardovia	0	0	0.000107763	0	0	0	0	0	0	0	0	0	0	0	0	0	0	0	0	0	0	0	0	0	0	0	0	0	0	0	0	0	0	0	0	0	0	0	0	0	0	0	0	0	0	0	0	0	0
Bergeyella	0	0	2.15527e-05	5.48531e-05	0	5.13163e-05	0	0	0	0	0	0	0	0	0	0	0	0	0	0	0	3.71802e-05	0	0	0	0	0	0	0	0	0	0	0	0.000277382	0	0.000329598	0	0	0.000322165	0	0.000282646	0	0	0	0	0	0	0	0
Selenomonas	0.000454322	0	0.00250011	0	9.27601e-05	0.000102633	8.65726e-05	0	0	0	0.000133815	0	5.82807e-05	0	0	0	8.03923e-05	0	0	5.93437e-05	0	7.43605e-05	0.000129138	0	0	0	5.60538e-05	0	7.99265e-05	1.85805e-05	0	0	0	0.00324933	0	0.000109866	0.000176647	0	0	0	0.000565291	0.000321234	0	0	0	6.53467e-05	0	4.70234e-05	0
Geodermatophilus	0	0	0	0	0	0	0	0	0	0	0	0.000847318	0	0	0	0	0	0	0	0	0	0	0	0	0	0	0	0	7.99265e-05	0	0	0	0	3.96259e-05	0	0.000219732	0	0.000115554	0	0	0	0	0.000130412	0	0	0	0	0	0
Sanguibacter	0	0	2.15527e-05	8.22797e-05	0.0037104	0	0	0	0	0	0	0	0	0	0	0	0	0	0	0	0	0	0	0	0	0	0	0	0	1.85805e-05	0	0	0	0	0	0	0	0	0	0	0	0	0.000130412	0	0	0	0	0	0
Idiomarina	0	0	0	2.74266e-05	0	0	0	0	0	0	0	0	0	0	0	0	0	0	0	0	0	0	0	2.24401e-05	0	0	0	0	0	0	0	0	0	3.96259e-05	0	0.000109866	0	0	0	0	0	0	0	0	0	0	0	4.70234e-06	0
Laribacter	0	0	0	0	0	0	0	0	0	0	0	0	0	0	0	0	0	0	0	0	0	0	0	0	2.57036e-05	0	0	0	0.000159853	0	0	0	0	0	0	0	0	0	0	0	0	0	0	0	0	0	0	6.11304e-05	0
Trueperella	0	0	0.000193974	0	4.638e-05	0	0	0	0	0	0	0	3.88538e-05	0	5.43774e-05	0	0	0.000147271	0	0	0	0	4.30459e-05	0	0	0	0	0	0	0	0	0	0	0	0	0	0	0	0	0	0	0	0	0	0	0	0	0	0
Clostridioides	3.78601e-05	0	2.15527e-05	5.48531e-05	9.27601e-05	5.13163e-05	0	0.000104943	3.76605e-05	0	0	0	3.88538e-05	8.89838e-05	5.43774e-05	0	8.03923e-05	2.94542e-05	0	0	0	7.43605e-05	0	0	0	0	0.000168161	0	3.99632e-05	0	0	0	0	0	0.000594884	0	0	0	0.000161082	0	0	0	0	0	0.000810154	0	0	4.23211e-05	0.000330469
Verminephrobacter	0	2.63331e-05	0	0	0	0.000513163	0	0	3.76605e-05	0	0.00026763	0	3.88538e-05	8.89838e-05	0	0.000234349	4.01962e-05	5.89084e-05	0	5.93437e-05	3.06833e-05	0.000148721	0	0	0	0	5.60538e-05	0	7.99265e-05	3.71609e-05	0	0	0	0	0	0	0	0	0	0	0	0	0	0	0	0	0.000137099	1.4107e-05	0
Betaretrovirus	0.00234733	0.000473996	2.15527e-05	0.000329119	0.00732805	0.00815929	0.00176031	0.0128555	0.00248559	0.00797364	0.00632276	0.000188293	0.000641088	0.0027585	0.00467645	0.0133579	0.0207814	0.0167005	0.000123594	0.017269	0.00279218	0.000260262	0.0220826	0.0214528	0.00131089	0.00106535	0.00274664	0.0033941	3.99632e-05	0.00949461	0	0	0	0	0	0	0	0	0	0	0	0	0	0	0	0	0	0	0
Ilumatobacter	3.78601e-05	2.63331e-05	0.000107763	5.48531e-05	0.00013914	0	2.88575e-05	0.000314828	0.000338945	0	6.69075e-05	0.000305976	1.94269e-05	0	5.43774e-05	0	0	0	6.17971e-05	5.93437e-05	3.06833e-05	0	4.30459e-05	0.000112201	0.000385555	0	0.000224215	2.24775e-05	0.00319706	0	0	0	0	0	0.000594884	0.000109866	0	0	0.000161082	0	0	0.000321234	0	0	0	0	0	0	0
Rathayibacter	0	0	0	2.74266e-05	4.638e-05	0	0	0	0.000112982	0	0	0	0	0	0.00021751	0	0.000281373	8.83626e-05	0.000123594	0	0	3.71802e-05	0	0	0	0	0	0	3.99632e-05	0	0.000145773	0	0	0	0	0.000219732	0	0	0	0	0.000565291	0	0	0.000405145	0	3.26733e-05	0	0	0
Sandaracinus	0	0	0	2.74266e-05	0.00013914	0	0	0	0	0	0	0	0	0.000266951	0	3.34784e-05	4.01962e-05	0	0	0	0	0	0	0.000201961	7.71109e-05	0	5.60538e-05	0	0	0	0	0	0	0	0	0	0	0	0	0	0	0	0	0	0	0	0	0	0
Melioribacter	0	0	2.15527e-05	0	0	0	0	0	0	0.000732273	0	0	0	0	0	0	0	0	0	0	0	0	0	4.48803e-05	0	0	0	0	0	0	0	0	0	0	0	0	0	0	0	0	0	0	0	0	0	0	0	0	0
Kingella	0	0	0	0	0	0	0	0	0	0	0	0	0	0	0	0	0	0	0	0	0.000122733	0	0	0	0	0	0	0	0	0	0	0	0	0	0	0	0	0	0	0	0	0	0	0	0	0	0	9.40468e-06	0
Nitrosospira	3.78601e-05	2.63331e-05	0	0	0	0	5.77151e-05	0	0	0	0	0	0	0	0	6.69568e-05	0	0	0	0	0	0	0	2.24401e-05	0	0	0	0	7.99265e-05	0	0	0	0	3.96259e-05	0	0	0	0	0	0	0	0	0	0	0	0	0	0	0
Wolbachia	0	0	2.15527e-05	0	9.27601e-05	0	0	0	0	0	0	2.35366e-05	0	0	0	0	0	2.94542e-05	0	0	0	0	4.30459e-05	8.97606e-05	0	0	0	0	0	0	0	0	0	0	0	0	0	0	0	0	0.000847937	0	0	0	0	0	0	4.70234e-06	0
Caldanaerobacter	0	0	0	0	0	5.13163e-05	0	0	0	0	0	4.70732e-05	0	0	0	0	0	0	0	0	0	0	0	0	0	0	0	0	0	0	0	0	0	0	0	0	0	0	0	0	0	0	0	0	0	0	0	0	0
Leifsonia	0	5.26662e-05	4.31053e-05	0	0.00051018	0.000102633	5.77151e-05	0	0	0	0	2.35366e-05	3.88538e-05	0.000177968	5.43774e-05	0	0	0	0	0	0	7.43605e-05	0	8.97606e-05	0	3.04386e-05	0	0	0.00011989	0	0	0.000136855	0	0	0	0	0	0.000115554	0	0	0.000565291	0	0.000130412	0	0	0	0	0	0
Thermomicrobium	0	0	0	0	0	0	0	0	0	0	3.34538e-05	0	0	0	0	0	0	0	0	0	0	0	0	0	0	0	0	0	0	0	0	0	0	0	0	0	0	0	0	0.000641437	0	0.000321234	0	0	0	0	0	0	0
Carnobacterium	0	0	0.000193974	0.000109706	4.638e-05	0	0	0	0	4.06818e-05	0	0	7.77076e-05	0	5.43774e-05	6.69568e-05	8.03923e-05	0	0.000123594	0	0	7.43605e-05	0	4.48803e-05	7.71109e-05	0	0	0	0	1.85805e-05	0.000291545	0	0	0	0	0.000109866	0.000176647	0.000346661	0.000322165	0	0.000847937	0.00160617	0.000260824	0.000202573	0	0.000620793	0	0	0
Pelosinus	7.57203e-05	0	0	0	4.638e-05	0.000359214	0	0	0	0	0.00120434	0	0	0	0	0	0	0	0	0	0	0	0	0	0	0	0	0	0	0	0	0	0	0	0	0.000109866	0	0	0	0	0	0	0	0	0	0	0	0	0
Bradyrhizobium	0.000984364	0.000368664	0.000581922	0.000850224	0.0011595	0.00164212	0.00103887	0.000787071	0.000527247	0.00248159	0.000301084	0.000376586	0.000757649	0.00195764	0.002882	0.000468698	0.00205	0.000883626	0.00111235	0.00118687	0.00046025	0.00152439	0.000903965	0.000493683	0.000359851	0.000487018	0.000896861	0.000494504	0.00131879	0.000575994	0	0.00027371	0	0	0.00178465	0.000109866	0	0	0.000161082	0.00320718	0.00113058	0.0019274	0.000130412	0.000101286	0	3.26733e-05	0	1.4107e-05	0
Solibacillus	0	0	0	0	0.00027828	0	2.88575e-05	5.24714e-05	0	0	0	2.35366e-05	0	0	0	0	0	0	0	0	0	0	0	0	0	0	5.60538e-05	0	0	0	0	0	0	0	0	0	0	0	0	0	0	0	0	0	0	0	0	0	0
Persephonella	0	0	0	0	4.638e-05	0	0	0	3.76605e-05	0	0	0	1.94269e-05	0	0	0	0	0	0	0	0	0	0	0	0	0	0	0	0	0	0	0	0	0	0	0	0	0	0	0	0	0	0	0	0	0	0	9.40468e-06	0
Microvirgula	0	0	0	0	0	0	0	0	0	0	0	0	0	0	0	3.34784e-05	0	0	0	0	0	0	0	0	0	0	0	0	0	0	0	0	0	0	0	0	0	0	0	0	0	0	0	0	0	3.26733e-05	0	0	0
Desulfuromonas	0	0	0	0	0	0	0	0	3.76605e-05	0	0	0	0	0	0	0	0	0	0	0	0	0	0	0	0	0	0	0	0	0	0	0	0	0	0	0	0	0	0	0	0	0	0	0	0	0	0	0	0
Kocuria	0.00499754	0.00184332	0.00144403	0.00466252	0.00153054	0.00225792	0.0013563	0.0011019	0.000866192	0.00203409	0.0035461	0.00185939	0.000971345	0.00106781	0.0021751	0.00220957	0.00136667	0.000913081	0.0042022	0.00065278	0.0009205	0.00182183	0.00094701	0.00150349	0.000436962	0.000426141	0.00044843	0.000247252	0.00491548	0.000315868	0.0058309	0.00752703	0.00260478	0.00150579	0.00475907	0.00889914	0.00706589	0.00843541	0.00789304	0.00256575	0.0245902	0.00256987	0.0174752	0.00557075	0.00891169	0.00264654	0.00562106	0.000263331	0.00330469
Diaphorobacter	0	0	0	0.000164559	9.27601e-05	0	0	0	0	0	0	0	0	0	5.43774e-05	0	0	0	0	0	0	0	0	0	0	0	0	2.24775e-05	0	0	0	0	0	0	0	0	0	0	0	0	0	0	0	0	0	0	0	0	0
Glaciecola	0	0	0	2.74266e-05	0	0	0	0	0	0	0	2.35366e-05	0	0	0	0	0	0	0	0	3.06833e-05	0	0.000258276	0	0	0	0	0	0	0	0	0	0	0	0	0.000109866	0	0	0	0	0	0	0	0	0	0	0	0	0.000330469
Brachybacterium	0.000151441	5.26662e-05	8.62106e-05	0	0.00032466	0.000102633	2.88575e-05	5.24714e-05	0.000753211	0.000162727	3.34538e-05	2.35366e-05	0.000213696	0	0.000326264	6.69568e-05	0.000442158	0.000117817	0.000123594	0.000118687	6.13666e-05	0.000297442	0.000301322	0.000246842	5.14073e-05	9.13159e-05	0.000112108	0	0	9.29023e-05	0.000437318	0	0	7.92519e-05	0	0	0.000176647	0.0017333	0.000161082	0	0	0	0.00391236	0.000101286	0.000270051	0.00019604	0	0	0.000330469
Xylanimonas	0	0	0	0	0	0	0	0.000104943	0	0	0	0.000117683	0	0	0	0	0	0	0	0	0	0	0	4.48803e-05	0	0	0	0	0	0	0	0	0	0	0	0	0	0	0	0	0	0	0	0	0	0	0	0	0
Streptobacillus	0	0	0	0	0	0	0	0	0	0	0	0	0	0	0	0	0	0	0	0	0	0	0	0	0	3.04386e-05	0	0	0	0	0	0	0	0	0	0	0	0	0	0	0	0	0	0	0	0	0	0	0
Devosia	0.000151441	0.000131666	8.62106e-05	0.000137133	0.00018552	0	0.00011543	0.000419771	3.76605e-05	0.000366136	3.34538e-05	4.70732e-05	1.94269e-05	8.89838e-05	5.43774e-05	0.000703047	4.01962e-05	0.000265088	0.000123594	0.000178031	9.205e-05	0	0	0.000426363	0.000102815	6.08772e-05	0	0	0.00011989	7.43218e-05	0	0.000136855	0	3.96259e-05	0.00118977	0.000219732	0	0	0	0	0.000847937	0	0	0	0	3.26733e-05	0	0.000225712	0
Nonlabens	0	0	0	0	0	0	0	0	0	0	0	0	0	0	0	0	0	2.94542e-05	0	0	0	0	0	0	0	0	0	0	0	0	0	0	0	0	0	0	0	0	0	0	0	0	0	0	0	0	0	0	0
Virgibacillus	0	0	0	0	0	0	0	0	0	0	0	0	0	0	0	6.69568e-05	0	0	0	0	0	0	0	0	0	0	0	0	0	0	0	0	0	0	0	0	0	0	0	0	0	0	0	0	0	0	0	0	0
Pelagibacterium	0	0	0	0	0	0	0	0	0	0	0	0	0	0	0	0	0	0	0	0	0	0	0	0.000201961	0	0	0	0	0	0	0	0	0	0	0	0	0	0	0	0	0	0	0	0	0	0	0	0	0
Oceanithermus	0	0	0	5.48531e-05	0	0	0	0	0	0	0	0	0	0	0	0	0	0	0	0	0	0	0	0	0	0	0	0	0	0	0	0	0	0	0	0	0	0	0	0	0	0	0	0	0	0	0	0	0
Sinomonas	0	0	6.4658e-05	0	0	0	0	0	0.000263624	0	0	2.35366e-05	5.82807e-05	0	0	0	0	0	0	0	0	0	0	4.48803e-05	0	0	0	0	0	0	0	0	0	0	0	0	0	0	0	0	0	0	0	0	0	0	0	0	0
Lachnoclostridium	0	0	0	0	0	0	0	0	0	0	0	0	1.94269e-05	0	5.43774e-05	0	0	0	6.17971e-05	0	0	0	0	0	0	0	0.000112108	0	0	0	0	0	0.000236798	0.000237756	0	0.000109866	0.000176647	0.000115554	0	0	0	0.000321234	0	0	0	0	0	2.82141e-05	0
Oscillibacter	0	0	4.31053e-05	0	0	0	0	0	0	0	0	0	0	0	0	0	0	2.94542e-05	0	0	0	0	0	0	0	0	0	0	0	1.85805e-05	0	0	0	0	0	0	0	0	0	0	0	0	0	0	0	0	0	0	0
Runella	0	0	0	0	9.27601e-05	0	0	0.000104943	0.000112982	0	0	0	3.88538e-05	0	0	0	0	2.94542e-05	6.17971e-05	0	0	0.000148721	0	0	0	0	0	0	7.99265e-05	3.71609e-05	0	0	0	0	0	0	0	0	0	0	0	0	0	0	0	0	0	0	0
Rubrivivax	0.00132511	0.000974325	0.000452606	0.000603384	0.00134502	0.00118027	0.00144288	0.00115437	0.00128046	0.00296977	0.000501807	0.000423659	0.00106848	0.0022246	0.00201196	0.000736525	0.000884315	0.00194398	0.00123594	0.00124622	0.000705716	0.00200773	0.0010331	0.00276014	0.00056548	0.000547895	0.00100897	0.000382117	0.00191824	0.00083612	0	0.000136855	0.000236798	3.96259e-05	0	0	0	0.000231107	0	0.00128287	0.000282646	0	0.000130412	0.000101286	0	0	0.000137099	0	0
Dialister	0	2.63331e-05	0.000129316	0	0	0	0	0	0	0	0	2.35366e-05	0	0	0	0	0	0	0	0	0	0	4.30459e-05	0	0	0	0	0	0	0	0	0	0.000236798	0.000118878	0	0	0	0	0	0	0	0	0	0	0.000270051	0.000261387	0	0	0
Lysinibacillus	3.78601e-05	0	4.31053e-05	0	0.00171606	0	0	5.24714e-05	0	0	0	0	0	0	0	0	0	0	0	0	0	0	0	0	0	0	0	0	0	0	0.00189504	0	0	3.96259e-05	0	0	0	0	0	0	0	0	0.000130412	0	0	0	0	2.35117e-05	0
Variovorax	0.000227161	0.000210665	0.000280184	0.000191986	0.00060294	0.000564479	0.000375148	0.000314828	0.000263624	0.000366136	3.34538e-05	9.41464e-05	0.000466246	0.000533903	0.000271887	0.000435219	0.000160785	0.000294542	0.000123594	0.000296718	0.0001841	0.000260262	0.000344367	0.00184009	0.000128518	0.000152193	0.00100897	8.99099e-05	0.000599449	0.000204385	0.000145773	0.00082113	0	3.96259e-05	0.00535396	0.000219732	0.000353294	0.000115554	0	0.000641437	0.00169587	0.0019274	0	0.000202573	0	3.26733e-05	0.000137099	0.000117559	0.000330469
Acidiphilium	0	0	0	0	0	0	0	0	0	8.13637e-05	0	0	0	0	0	0	0	0	0	0	0	0	0	4.48803e-05	0	0	0	0	0	0	0	0	0	0	0	0	0	0	0	0	0	0	0	0	0	0	0	0	0
Pediococcus	0	0	0.000129316	0	0	0	0	0	0	0	0	0	1.94269e-05	0	0	0	0	0	0.000123594	0	0	0	0	0	0	0	0	0	0	0	0	0	0	0	0	0.000109866	0	0	0	0	0	0	0	0	0	0	0	4.70234e-06	0
Acinetobacter	0.00488396	0.0102436	0.0238372	0.00397685	0.0223088	0.044953	0.0061178	0.00466995	0.0262494	0.00610227	0.0018065	0.00207122	0.00258378	0.0518776	0.0163132	0.00629394	0.00462256	0.0202645	0.0168088	0.00866417	0.0025774	0.00468471	0.0191985	0.00756233	0.00547487	0.00216114	0.00235426	0.00296703	0.00419614	0.00702341	0.00116618	0.00232654	0.000710395	0.000475511	0.0166568	0.00417491	0.00247306	0.00138664	0.00209407	0.0198845	0.211419	0.0160617	0.0010433	0.00354502	0.00378072	0.000424753	0.0143954	0.000921659	0.00495704
Neochlamydia	0	0	0	0	0	0	0	0	0	0	0	2.35366e-05	0	0	0	0	0	0	0	0	0	0	0	0	0	0	0	0	0	0	0	0	0	0	0	0	0	0	0	0	0	0	0	0	0	0	0	0	0
Vagococcus	0	0	0	0	0	0	0	0	0	4.06818e-05	0	0	3.88538e-05	0	0	0	0	0	0	0	0	0	0	0	0	0	0	0	0	0	0	0	0	0	0	0	0.000176647	0	0	0	0	0	0	0	0	0	0	0	0
Sphaerobacter	0	0	0	0	0	0	0	0.000104943	0	0	3.34538e-05	0.000305976	0	0	0	0	4.01962e-05	2.94542e-05	0	0	0	0	0	0	0	3.04386e-05	0.000224215	0	0	0	0	0	0	0	0	0	0	0	0	0	0	0	0	0	0	6.53467e-05	0	0	0
Sulfitobacter	0	0	0	2.74266e-05	0.00018552	0	0	0	0	0	0	0	0	0	0	0	0	0	0	0	0	0	0	0	0	0	0	0	0	1.85805e-05	0	0	0	0	0	0	0	0	0	0	0	0	0	0	0	3.26733e-05	0	4.70234e-06	0
Gemmatirosa	0	0	0	0	0.0002319	0	2.88575e-05	0.00125931	0	0.00154591	0	2.35366e-05	0	8.89838e-05	0	0	0	0	0	0	0	0	0	2.24401e-05	0	0	5.60538e-05	0	0	0	0	0	0	0	0	0.000109866	0	0.000115554	0	0	0	0.000321234	0	0	0	0	0	0	0
Leptothrix	0	0	2.15527e-05	0	0	0	0	0	3.76605e-05	0	0	0	0	0	5.43774e-05	0	0	2.94542e-05	0	0	0	0	0	2.24401e-05	0	0	0	0	0	0	0	0	0	0	0	0	0	0	0	0	0	0	0	0.000101286	0	0	0	0	0
Proteus	0	0	2.15527e-05	0	9.27601e-05	0	2.88575e-05	0	7.53211e-05	0	0	0	7.77076e-05	0	0	0	0	0	0	0	0	0	0	0	0	0	0	0	0	0	0	0	0	0	0	0	0	0	0	0.00128287	0	0.000321234	0	0	0	3.26733e-05	0	0.00124142	0
Rhodoferax	0	2.63331e-05	0	5.48531e-05	4.638e-05	0.000153949	0	0	0	4.06818e-05	0	2.35366e-05	0	0	0	0	4.01962e-05	0	0	0	6.13666e-05	7.43605e-05	0	4.48803e-05	0	0	0	0	0.000679375	0	0	0	0	0	0	0	0	0	0	0	0	0.000642467	0	0	0	0	0	0	0
Beutenbergia	0	0	0	0	0	0	0	0	0	0	0	0	0	0	0	0	0	0	0	0	0	0	0	0	0	0	5.60538e-05	0	0	0	0	0	0	0	0	0	0	0	0	0	0	0	0	0	0	0	0	0	0
Dyella	0	0	0	0	0	0	0	0	3.76605e-05	4.06818e-05	0	0	0	0	5.43774e-05	0	0	0	0	0	0	0	0	2.24401e-05	0	0	0	0	0	0	0.000145773	0.000136855	0	0	0	0	0	0	0	0	0.000282646	0	0	0	0.000270051	0	0.000137099	0	0
Thermoactinomyces	0	0	0	0	0	0	0	0	0	0	0	0	0	0	0.000326264	0	0	0	0	0	0	0	0	0	0	0	0	0	0	0	0	0	0	0	0	0	0	0	0	0	0	0	0	0	0	0	0	0	0
Gallionella	0	0	0	0	0	0	0	0	3.76605e-05	0	0	0	0	0	0	0	0	0	0	0	0	0	0	0	0	0	0	0	0	0	0	0	0	0	0	0	0	0	0	0	0	0	0	0	0	0	0	2.35117e-05	0
Rufibacter	0	0	0	0	0	0	0	0	0	0	0	4.70732e-05	0	0	0	0	4.01962e-05	0	0	5.93437e-05	0	0	0	0	0	0	0	0	0	0	0	0	0	0	0	0	0	0	0	0	0	0.000321234	0	0	0.000270051	0	0	0	0
Rummeliibacillus	0	0	0	0	0	0	0	0	0	0	0	0	0	0	0	0	0	0	0	0	0	3.71802e-05	0	0	0	0.00021307	0	0	0	0	0	0	0	0	0	0	0	0	0	0	0	0	0	0	0	0	0	0	0
Clavibacter	0	0	0	0	0.00292194	0	0	5.24714e-05	7.53211e-05	0	0	0	1.94269e-05	0	0	0	8.03923e-05	2.94542e-05	0	0	0	0	0	0	0	0	0	0	0	0	0	0	0	0	0	0	0	0.000115554	0	0	0.000282646	0	0	0	0	0	0	0	0
Tolumonas	3.78601e-05	0	0	0	0	0	0	0	0	0	0	0	0	0	0	0	0	0	0	0	0	0	0	0	0	0	0	0	0	0	0	0	0	0	0	0	0	0	0	0	0	0.000642467	0	0	0	0	0	0	0
Magnetospirillum	0.00439178	0.00268598	0.00153024	0.00244096	0.00449886	0.00333556	0.00510778	0.00493231	0.00323881	0.00569546	0.00304429	0.00169464	0.00174842	0.00284748	0.00386079	0.00381654	0.00502452	0.00512503	0.00444939	0.00397603	0.00273082	0.00349494	0.00352977	0.00215425	0.00200488	0.00350044	0.0058296	0.00197802	0.00187827	0.00317726	0	0	0	0	0	0	0	0	0	0	0.000847937	0	0	0	0	0	0	4.70234e-06	0
Gallaecimonas	3.78601e-05	0	2.15527e-05	0	0	0	0	0	0	0	0	0	0	0	0	0	0	0	0	0	0	0	0	0	0	0	0	0	0	0	0	0	0	0	0	0	0	0	0	0	0	0	0	0	0	0	0	3.29164e-05	0
Desulfotomaculum	0	0	0	0	0	5.13163e-05	0	0	0	0	0	0	0	0	0	0	0	0	0	0	0	0	0	0	0	0	0	0	0	0	0	0	0	0	0	0	0	0	0	0	0	0	0	0	0	3.26733e-05	0	3.29164e-05	0
Sphingorhabdus	0	2.63331e-05	0	0	4.638e-05	0	0	0.000314828	0.000489587	0.000162727	0	0	0	0	0	0	0	0	0	0	0	0	0	0	0	0	0	0	0.00011989	0	0	0	0.000236798	0	0	0	0	0	0	0	0	0	0	0	0	0	0	0	0
Micavibrio	0	0	0	0	0	0	0	0	0	0	0	2.35366e-05	0	0	0	0	8.03923e-05	0	0	0	0	0	0	0	0	0	0	0	0	0	0	0	0	0	0	0	0	0	0	0	0	0	0	0	0	0	0	0	0
Rhodococcus	0.000189301	7.89993e-05	0.000387948	0.000109706	0.00551922	0.000461846	0.000202003	0.000209886	0.000564908	8.13637e-05	0.000100361	0.00282439	0.000446819	0.000444919	0.000489396	0.00020087	0.000200981	0.000117817	0.000247188	0	6.13666e-05	0.000148721	8.60919e-05	0.000426363	0.000179925	0.00170456	0.00044843	2.24775e-05	7.99265e-05	5.57414e-05	0.00058309	0.000684275	0	0.00019813	0.00297442	0.000219732	0.000176647	0	0.00128866	0.00192431	0.00537027	0.0141343	0	0.000303859	0	0.00039208	0	6.58328e-05	0
Desulfurispirillum	0	0	0	0	0	0	5.77151e-05	0.000104943	0	0	0	0	0	0	0	0	0	2.94542e-05	0	0	3.06833e-05	0	0	0	2.57036e-05	0	0	0	0	0	0	0	0	0	0	0	0	0	0	0	0	0	0	0	0	0	0	0	0
Alphapapillomavirus	0	5.26662e-05	0	0	0	0	0	0	0	0	6.69075e-05	0	0	0	0	0	0	5.89084e-05	0	0	0	0	4.30459e-05	0	0	0	0	0	0	0	0	0	0	0	0	0	0	0	0	0	0	0	0	0	0	0	0	0	0
Hymenobacter	0.000567902	0.00084266	0.000215527	0.000109706	0.00018552	0.000256581	0.000721438	0.000629657	0.000338945	0.000325455	0.000133815	7.06098e-05	0.000116561	0.000177968	0.000435019	0.000569133	0.000120588	0.000441813	0.000123594	5.93437e-05	0.000122733	0.000260262	4.30459e-05	0.000179521	2.57036e-05	6.08772e-05	0.00112108	2.24775e-05	0.00011989	0.000204385	0	0.000136855	0.000236798	3.96259e-05	0	0.000109866	0.000706589	0.000231107	0	0	0	0	0.000130412	0.000202573	0.00108021	3.26733e-05	0	0	0
Methylococcus	0	0	0	0	0	0	0	0	0	0	0	0	0	0	0	3.34784e-05	0	0	0	0	0	0	0	0	0	0	0	0	0	0	0	0	0	0	0	0	0	0	0	0	0	0	0	0	0	0	0	0	0
Marinomonas	0	0	0	0	0	0	0	0	0	0	0	0	0	0	0	0	0	0	0	0	0	0	0	0.000134641	0	0	0	0	0	0	0	0	0	0	0	0	0	0	0	0	0	0	0	0	0	0	0	0	0
Mycetocola	0	0	0	0	0	0	0	0	0	0	0	0	0	0	0	0	0	0	0	5.93437e-05	0	0	0	0	0	0	5.60538e-05	0	7.99265e-05	0	0	0	0	0	0	0	0	0	0	0	0.000282646	0	0	0	0	0	0	0	0
Anoxybacillus	0	0	0	0	0	0.000769744	0	0	0	0.000122045	0.000468353	0	0	0	0	0.000234349	0	0	0	0	0	3.71802e-05	0	0.000112201	5.14073e-05	0	0	0	0	0	0	0	0.000236798	7.92519e-05	0	0	0	0	0	0	0.00226116	0	0	0	0	0.000130693	0	4.70234e-06	0
Flavisolibacter	0	0	0.000129316	8.22797e-05	0.00018552	0.000256581	0	0	0	0	0	0	9.71345e-05	0	0	0	0.000200981	0	0	0	0.000153417	0.000817965	8.60919e-05	4.48803e-05	0	0	0	0	0	1.85805e-05	0	0	0	0.000277382	0	0	0	0.000115554	0	0	0.000282646	0.000321234	0	0.000101286	0	0	0	0	0
Spirochaeta	0	0	0	0	0	0	0	0	0	0	0	0.000117683	0	0	0	0	0	0	0	0	0	0	0	0	0	0	0	0	0	0	0	0	0	0	0	0.000109866	0	0	0	0	0	0	0	0	0	0	0	0	0
Methylomicrobium	0	0	0	0	0	0	0	0	0.00256092	0	3.34538e-05	0	3.88538e-05	0	0	0	0	0	0	0	0	0	0	0	0	0	0	0	0	0	0	0	0	0	0	0	0	0	0	0	0	0	0	0	0	0	0	0	0
Oleispira	0	0	0	0	0	0	0	0	0	0	0	0	0	0	0	0	0	0	0	0	0	0	0	2.24401e-05	0	0	0	0	0	0	0	0	0	0	0	0	0	0	0	0	0	0	0	0	0	0	0	3.76187e-05	0
Oblitimonas	0.000454322	0	0	0	0	0	0	0	0	0	0	0	0	0	0	0	0	0	0	0	3.06833e-05	0	0	0	0	3.04386e-05	0	0	0	0	0	0	0	0	0	0	0	0	0	0	0	0	0	0	0	0	0	0	0
Frankia	0	0	0	5.48531e-05	0	0	0	5.24714e-05	0	0	0	7.06098e-05	0	0	5.43774e-05	3.34784e-05	0	2.94542e-05	0.000123594	5.93437e-05	0	0	0	0	0	3.04386e-05	5.60538e-05	0	0	0	0	0	0	3.96259e-05	0	0	0.000176647	0.00138664	0.000322165	0	0	0.000642467	0	0	0	0	0	0	0
Rubrobacter	0	0	0.000366395	0.000191986	0	0	2.88575e-05	0	0	4.06818e-05	0	0	0	0	0.000163132	0	0.000160785	0	0	0	0	0	0	0	0	6.08772e-05	0	0	3.99632e-05	0	0.000291545	0	0	0	0	0	0	0	0	0	0	0.000963701	0	0	0	3.26733e-05	0	5.17258e-05	0
Microcystis	0	0	0	0	0	0	0	0	0	0	0	2.35366e-05	0	0	0.00130506	0.000167392	0	0	0	0	0	0	0	0	2.57036e-05	0	0	0	0	0	0	0	0	0	0	0	0	0	0	0	0	0	0	0	0	0	0	0	0
Gloeobacter	0	0	0	0	4.638e-05	0	0	0	0	0	0	0	0	0	0	0	0	0	0	0	0	0	0	0	0	0	0	0	0	0	0	0	0	0	0	0	0	0	0	0	0	0	0	0	0	0	0	4.70234e-06	0
Crenobacter	0	0	0	0	0	0	0	0	0	0	0	0	0	0	0	0	0	0	0	0	0	0	0	0	2.57036e-05	0	0	0	0	0	0	0	0	0	0	0	0	0	0	0	0	0	0	0	0	0	0	0	0
Pseudarthrobacter	0.000302881	7.89993e-05	8.62106e-05	8.22797e-05	0.00018552	0.000256581	0.000259718	0.000157414	7.53211e-05	0.000162727	0.000133815	0.00185939	0.000602234	8.89838e-05	0.000598151	0.00020087	8.03923e-05	5.89084e-05	0	5.93437e-05	0	3.71802e-05	8.60919e-05	0.000157081	7.71109e-05	3.04386e-05	0	0	0	3.71609e-05	0	0	0	0	0	0	0	0	0.000322165	0	0.000282646	0	0	0	0	0	0	0	0
Azorhizobium	3.78601e-05	0	0	0	0	0	0	0	3.76605e-05	0	0	0	0	8.89838e-05	0	6.69568e-05	4.01962e-05	0	0	0	0	0	0	0.000157081	0	0	0	0	0	0	0	0.000136855	0	0	0	0	0	0	0	0	0	0	0	0	0	0	0	0	0
Rhodobacter	0.00140083	0.000236998	0.000452606	0.000466252	0.000973981	0.000718428	0.000548293	0.000524714	0.000527247	0.000284773	0.000434899	0.00284793	0.000427392	0.000444919	0.000489396	0.000301306	0.00140687	0.000147271	0.000247188	0.000534093	9.205e-05	0.000111541	0.000258276	0.000269282	2.57036e-05	0	0	2.24775e-05	0.000959118	3.71609e-05	0	0	0	0	0	0.000219732	0	0	0.000483247	0.000641437	0.00113058	0	0.000260824	0	0	6.53467e-05	0	4.70234e-06	0
Nonomuraea	0	0	0	0	0	0	0	0.000104943	0	0	0	0	0	0	0	0	0	0	0	0	0	0	0	0	0	0	0	0	0	0	0	0	0	0	0	0	0	0	0	0	0	0	0	0	0	0	0	0	0
Singulisphaera	0	0	4.31053e-05	0	0	0	0	0	0	0	0	0	0	8.89838e-05	0	0	4.01962e-05	0	0	0	0	0	0	0	0	0	0	0	0	0	0	0	0	0	0.000594884	0	0.000176647	0	0	0	0	0	0	0	0	0	0	0	0
Alcanivorax	0	0	2.15527e-05	0	0.00018552	5.13163e-05	0	0	0	4.06818e-05	0	7.06098e-05	7.77076e-05	0	5.43774e-05	0	0	0	0	0.000118687	0	0	0	2.24401e-05	0	3.04386e-05	0	2.24775e-05	0	0	0	0	0	3.96259e-05	0	0	0	0	0.000161082	0	0	0	0	0	0	0	0	0.000164582	0
Ureaplasma	0	0	0	0	0	0	0.00023086	0	0	0	0	0	1.94269e-05	0	0	0	0	0	0	0	0	0	0	0	0	0	0	0	0	0	0	0	0	0	0	0	0	0	0	0	0	0	0	0	0	0	0	1.88094e-05	0
Prevotella	0.000870783	0.000157999	0.00597008	0.000246839	0.0004638	0.000153949	0.00046172	0.00115437	0.000263624	0.000528864	0.00026763	0.000188293	0.00553667	0.000533903	0	0.00020087	0.000442158	0.000147271	0.00111235	0.000178031	3.06833e-05	0.000260262	0.000645689	0.000134641	7.71109e-05	0.000304386	0.000224215	0.000134865	0.000559485	0.000297287	0.000728863	0.00766388	0.102297	0.144516	0.00237954	0.00054933	0.000706589	0.0149064	0.000966495	0.0609365	0.00395704	0.166399	0.00195618	0.00101286	0.000540103	0.0100634	0.00123389	3.29164e-05	0.000660939
Chloracidobacterium	0	0	2.15527e-05	0	0	0	0	0	0	4.06818e-05	0	0	0	0	0	0	0	0	0	0	0	0	0	0	0	0	0	0	0	0	0	0	0	0	0	0	0	0	0	0	0	0	0	0.000101286	0	0	0	2.35117e-05	0
Desulfomicrobium	0	0	0	0	0	0	2.88575e-05	0	0	0	0	0	0	0	0	0	0	0	0	0	0	0	0	0	7.71109e-05	0	0	0	0	0	0	0	0	0	0	0	0	0	0	0	0	0	0	0.000101286	0	0	0	0	0
Steroidobacter	0	0	0	0	9.27601e-05	5.13163e-05	0	0	0	0	0	2.35366e-05	0	0	0	0	0	0	0	0	0	0	4.30459e-05	0.000157081	0	0	0	0	7.99265e-05	0	0	0	0	0	0	0	0	0	0	0	0	0	0	0	0	0	0	1.4107e-05	0
Methyloceanibacter	0	0	0	0	9.27601e-05	0	0	0.000104943	0	0	0	0	0	0	0	0	0	0	0	0	0	0	0	0	0	0	0	0	7.99265e-05	0	0	0	0	0	0	0	0	0	0	0	0	0	0	0	0	0	0	0	0
Chitinophaga	0	2.63331e-05	2.15527e-05	0.000137133	0.00013914	5.13163e-05	2.88575e-05	0	0	0	0	0	3.88538e-05	0.000266951	0	3.34784e-05	0.000361765	2.94542e-05	0	0	6.13666e-05	0	8.60919e-05	0	0	0	0	0	0	0	0	0	0.00142079	7.92519e-05	0.000594884	0	0	0	0.000161082	0.000641437	0	0.000321234	0	0.000101286	0	0	0	0	0
Ramlibacter	0.000984364	0.000368664	0.000452606	0.000383972	0.000695701	0.000975009	0.00103887	0.000629657	0.000338945	0.00113909	0.000200723	0.000423659	0.000621661	0.00071187	0.000326264	0.000435219	0.000401962	0.00100144	0.000803362	0.000593437	0.000582983	0.000594884	0.000344367	0.00152593	0.00105385	0.000304386	0.000840807	0.00026973	0.00167846	0.000278707	0.000437318	0	0	0	0	0.000109866	0.000176647	0.000231107	0.000161082	0	0.000282646	0	0.000130412	0	0.000270051	0	0.000411297	0	0
Dichelobacter	0	0	0	2.74266e-05	0	5.13163e-05	0	0	0	0	0	0	0	0	0	0	0	0	0	0	0	0	8.60919e-05	0	0	0	0	0	0	0	0	0	0	0	0	0	0	0	0	0	0	0	0	0	0	0	0	4.70234e-06	0
Pseudolabrys	0	0	4.31053e-05	0	9.27601e-05	0	0	0	0	0	0	0	0	0	0	0	0.000281373	0	0	0	0	0	0	0	0	0	0	0	0	0	0	0	0	0	0	0	0	0	0	0	0.000282646	0	0	0	0	0	0	0	0
Sphaerotilus	7.57203e-05	0	0.000129316	0.000109706	9.27601e-05	5.13163e-05	0.000173145	0.000209886	0.000112982	0.000366136	3.34538e-05	0	0.000116561	0.000266951	0.000163132	0	8.03923e-05	0	0	0	6.13666e-05	0	8.60919e-05	0.00143617	5.14073e-05	0.000182632	5.60538e-05	4.49549e-05	0.000759301	9.29023e-05	0	0	0	0	0	0	0.000176647	0	0	0	0	0	0	0	0	0	0.000274198	0	0
Cellulosilyticum	0.000189301	7.89993e-05	4.31053e-05	0.000109706	0.0002319	0.000256581	0.000317433	0.0003673	0.000188303	4.06818e-05	0.000568714	4.70732e-05	1.94269e-05	0	0	6.69568e-05	0.000120588	0.000176725	0.000123594	0.000415406	6.13666e-05	0.000520523	0.000172184	8.97606e-05	0.000128518	9.13159e-05	0.00044843	0.000134865	0	0.000130063	0	0	0	0	0	0	0	0	0	0	0	0	0	0	0	0	0	0	0
Labilithrix	0.00011358	0	4.31053e-05	0.000987356	0	5.13163e-05	2.88575e-05	0	7.53211e-05	4.06818e-05	3.34538e-05	2.35366e-05	0	8.89838e-05	0	0	0	8.83626e-05	0	5.93437e-05	0	3.71802e-05	8.60919e-05	0.00417387	0.000154222	6.08772e-05	0	2.24775e-05	3.99632e-05	1.85805e-05	0	0	0	0	0	0	0.000176647	0	0	0	0	0.000963701	0	0.000101286	0	0	0.000137099	0	0
Akkermansia	0	0	0	0	0	0	0	0	0	0	0	0	0	0	0	0	0	0.000235634	0	0	0	0	0	0	0	0	5.60538e-05	0	0	0	0	0	0	0	0	0	0	0	0	0	0	0	0	0.000202573	0	0	0	0	0
Confluentimicrobium	0	0	0	0	0	0	0	0	0	0	0	0	0	0	0	0	0	0	0	0	0	0	0	0	0	3.04386e-05	0	0	0	0	0	0	0	0	0	0	0	0	0	0	0	0	0	0	0	0	0	0	0
Mobiluncus	0	0	0	5.48531e-05	0	0	2.88575e-05	0	0	0	0	0	5.82807e-05	0	0	0	0.000200981	0	6.17971e-05	0	0	0	4.30459e-05	4.48803e-05	0	0	0	0	0	1.85805e-05	0	0	0	0	0	0	0	0	0	0	0	0.000321234	0	0	0	0	0	0	0
Escherichia	3.78601e-05	2.63331e-05	0.000258632	0.000383972	9.27601e-05	0.000461846	0.00106773	5.24714e-05	0.000414266	0.000203409	0	7.06098e-05	0.000116561	0	0	6.69568e-05	0.000361765	8.83626e-05	6.17971e-05	0.000237375	3.06833e-05	0	4.30459e-05	0.000291722	0.000231333	0	0	4.49549e-05	0	7.43218e-05	0	0.000684275	0.000473597	0.000158504	0.00178465	0.00054933	0.000353294	0.00219552	0.00306057	0	0.000282646	0	0.000391236	0.000405145	0	0.00137228	0.00534686	0.0343976	0.000330469
Parvimonas	7.57203e-05	0	4.31053e-05	5.48531e-05	4.638e-05	0	0	0	0	0	0	0	0	0	0.000108755	0.000167392	0	0	0	0	0	0	0.000172184	0	0	0	0	0	0.000159853	0	0	0	0	0.000118878	0.000594884	0	0	0.000115554	0	0	0	0	0	0	0	0	0	2.35117e-05	0.00198282
Edaphobacter	0	0	0	0	0	0	0	0	3.76605e-05	0	0	0	0	0	0	0	0	0	0	0	0	0	0	0	0	0	0	0	0	0	0	0	0	0	0	0	0	0	0	0	0	0	0	0	0	0	0	0	0
Rheinheimera	0.000227161	0	0.000129316	0.000137133	0.00041742	0.00133422	0	5.24714e-05	0.000112982	0	0	0	0.000174842	0	5.43774e-05	3.34784e-05	0	0.000323996	0.000185391	0.000178031	0.000245467	0	0.000129138	0.000448803	0.000231333	0.000182632	0	0	3.99632e-05	1.85805e-05	0	0	0	3.96259e-05	0	0	0	0	0	0	0.000565291	0	0	0	0.000540103	3.26733e-05	0.000137099	0.000136368	0
Rahnella	7.57203e-05	2.63331e-05	2.15527e-05	0	0	5.13163e-05	2.88575e-05	0	7.53211e-05	0	0	2.35366e-05	0	0	0	3.34784e-05	0	0	0	0	0	0	0	0	0	0	0	0	0	0	0	0	0	0	0	0	0	0	0	0	0.000282646	0	0.000260824	0.000101286	0	0	0.000137099	0.000489044	0
Psychrobacillus	0	0	0	5.48531e-05	4.638e-05	0	0	0	0	0	0	0	0	0	5.43774e-05	0	0	0	0	0	0	3.71802e-05	0	0	0	0	0.000112108	0	0	0	0	0	0	0	0	0	0	0	0	0	0	0	0	0	0	0	0	0	0
Microlunatus	0.000151441	0	4.31053e-05	0	4.638e-05	0.00041053	0	0	3.76605e-05	8.13637e-05	0	2.35366e-05	0	0	0	0	8.03923e-05	0	0	5.93437e-05	3.06833e-05	0	0	4.48803e-05	0	0	5.60538e-05	4.49549e-05	0.00011989	0	0.000145773	0	0	0	0	0	0	0	0.000322165	0	0	0.000642467	0	0	0.000270051	3.26733e-05	0.000137099	1.88094e-05	0
Aliivibrio	0	0	0	0	0	0	0.00011543	0	0	0	0	0	0	0	0	0	0	0	0	0	0	0	0	0	0	0	0	0	0	0	0	0	0	0	0	0	0.000176647	0	0	0	0	0	0	0	0	3.26733e-05	0	0.000103452	0
Sodalis	3.78601e-05	0	2.15527e-05	8.22797e-05	4.638e-05	0	0	0	0	0	0	4.70732e-05	1.94269e-05	8.89838e-05	0	0	0	2.94542e-05	0	0	0	0	0	0	0	0	0	0	0	0	0	0	0	0	0	0.000109866	0	0.000115554	0	0	0	0	0	0	0	3.26733e-05	0.000274198	0.00167403	0
Roseomonas	0.000227161	5.26662e-05	8.62106e-05	0.000713091	0.00018552	0.000102633	8.65726e-05	0.00262357	0.000188303	0.000162727	0	4.70732e-05	9.71345e-05	0	0.000380642	0.000100435	0.000160785	5.89084e-05	0.000308985	5.93437e-05	6.13666e-05	0.000185901	0	0.00168301	7.71109e-05	9.13159e-05	5.60538e-05	8.99099e-05	0.00011989	0.000130063	0.000145773	0	0	3.96259e-05	0.00118977	0.000109866	0.000176647	0.000115554	0	0.00128287	0.00282646	0.000642467	0.000130412	0.000101286	0	0.000163367	0.000274198	1.4107e-05	0.000330469
Oceanobacillus	0	0	0	0	0	0	0	0	0	0	3.34538e-05	0	0	0	0	0	0	0	0	0	0	0	0	0	0	0	0	0	0	0	0	0	0	0	0	0	0	0	0	0	0	0	0	0	0	0	0	0	0
Peptoniphilus	0.000492182	2.63331e-05	0.00116384	0.000219413	0.00018552	0.000102633	0.000288575	0.000157414	0.000150642	0.000406818	6.69075e-05	0	0.000116561	0.000177968	0.000163132	0.000100435	0.000401962	0.000176725	0.000308985	0.000237375	0.0001841	0.00304878	0.00021523	0.000201961	0.000102815	0.000121754	0	8.99099e-05	3.99632e-05	7.43218e-05	0.00058309	0.000136855	0	7.92519e-05	0.00237954	0.000219732	0.00158983	0.000231107	0.00612113	0.00962155	0.000282646	0.000963701	0.000782473	0.000202573	0	0.00019604	0.000137099	0	0
Aeromonas	3.78601e-05	2.63331e-05	0.000150869	8.22797e-05	0.00013914	0.00041053	0	0	0.000150642	8.13637e-05	0	2.35366e-05	1.94269e-05	0.000177968	0	0	0	0.000117817	0	0.00213637	0	0.000260262	8.60919e-05	2.24401e-05	0	0	0	2.24775e-05	3.99632e-05	1.85805e-05	0.000145773	0.00054742	0.000236798	0.00019813	0.00118977	0.000109866	0.000706589	0.000462214	0.000805412	0	0	0.000642467	0.000260824	0.000303859	0.000270051	3.26733e-05	0.000274198	0.000235117	0
Pararhodospirillum	0	0	0	5.48531e-05	0	0	0	0	0.000301284	0	0	0	0	0	0	0	0.000281373	0	6.17971e-05	0	0	0	0	0	0	0	0	0	0	0	0	0	0	3.96259e-05	0	0	0	0	0	0	0	0	0	0	0	3.26733e-05	0	0	0
Hyphomonas	0	0	0	0	0.0002319	5.13163e-05	0	0.000104943	0	0	0	0	0	0	5.43774e-05	6.69568e-05	0	0	0	5.93437e-05	0	0	0	0	0	0	0.000168161	0	3.99632e-05	3.71609e-05	0	0	0	0	0	0	0	0	0	0	0	0	0	0	0	0	0	9.40468e-06	0
Macrococcus	0	0	0.000107763	2.74266e-05	0	0	0	0	7.53211e-05	4.06818e-05	0	0.00313037	0	0	0	0	4.01962e-05	2.94542e-05	0	0	0	0	0	0	0	0	0.000168161	0	0	0	0	0.000136855	0	0	0	0	0	0.000115554	0	0	0	0	0	0	0	0	0	0	0
Methylomonas	0	0	0	5.48531e-05	0	0	0	0	3.76605e-05	0	0	0	0	0	0	0	0	0	0	0	0	0	0	0	0	0	0	0	0	0	0	0	0	0	0	0	0	0	0.000161082	0	0	0	0	0	0	0	0	0	0
Sulfuricurvum	0	0	0	0	0	0	0	0	0	0	0	0	0	0	0	0	0	0	0	0	0	0	0	2.24401e-05	0	0	0	0	0	0	0	0	0	0	0	0	0.000176647	0	0	0	0	0	0	0	0	0	0	0	0
Maritalea	0	0	0	0	0	0	0	0	0	0	0	0	0	0	0	0	0	0	0	0	0	0	8.60919e-05	0	0	0	0	0	0	7.43218e-05	0	0	0	0	0	0	0	0	0	0	0	0	0	0	0	0	0	6.11304e-05	0
Planctomyces	0	0	0	0	0	0	0	0	3.76605e-05	0	0	7.06098e-05	0	8.89838e-05	0	0	0.000361765	0.000117817	0	0	0.000122733	0	0	0	0	0	0.000112108	0	7.99265e-05	0	0	0.000136855	0	0	0	0	0	0	0	0	0	0	0	0	0	0	0	0	0
Flaviflexus	0	0	2.15527e-05	2.74266e-05	0	0	0	0	0	0	0	0	0	0	0	0	0	0	0	0	0	0	0	2.24401e-05	0	0	0	0	0	0	0	0	0	0	0	0	0	0	0	0	0	0	0	0	0	0	0	0	0
Roseateles	0	0	0	2.74266e-05	0	0	2.88575e-05	0	0	0	0	0	1.94269e-05	0	0	0	0	0	0	0	0	0	0	0	0	0	0	2.24775e-05	7.99265e-05	0	0	0	0	0	0	0	0	0	0	0	0	0	0	0	0	0	0	0	0
Actinotignum	0	0	2.15527e-05	2.74266e-05	4.638e-05	0	0	0	7.53211e-05	0	0	7.06098e-05	3.88538e-05	0	0	0	0	2.94542e-05	0	0	0	0	0	0	5.14073e-05	0	0	0	3.99632e-05	9.29023e-05	0	0	0	0	0	0	0	0	0	0	0	0	0	0	0	3.26733e-05	0	0	0
Tessaracoccus	0.00189301	0.000921659	0.00064658	0.00112449	0.00190158	0.00466978	0.00170259	0.00157414	0.000828532	0.00366136	0.00080289	0.00171817	0.00176785	0.00169069	0.0021751	0.00113827	0.00164804	0.00147271	0.00166852	0.00207703	0.00101255	0.00223081	0.00120529	0.00118933	0.000771109	0.000821843	0.00117713	0.000741756	0.00251768	0.00042735	0	0	0	3.96259e-05	0	0	0	0	0.000322165	0	0.000565291	0	0.000130412	0	0	3.26733e-05	0.000137099	0	0
Mucinivorans	0	0	0	0	0	0	0	0	0	0	0	0	0	0	0	0	0	0	0	0	0	0	0	0	0	0	0.000112108	0	0	0	0	0.00027371	0	3.96259e-05	0	0	0	0	0	0	0	0	0	0	0	0	0	0	0
Salinibacterium	0.000492182	0	6.4658e-05	0	0.00060294	0.000102633	2.88575e-05	5.24714e-05	0	4.06818e-05	3.34538e-05	0.00131805	0.000310831	0	0.000108755	3.34784e-05	8.03923e-05	0.000117817	6.17971e-05	0	3.06833e-05	7.43605e-05	4.30459e-05	0.000246842	0	0	0	0	0	7.43218e-05	0	0	0	0	0	0	0	0	0.000161082	0	0	0	0	0	0	0	0	0	0
Chlamydia	0	0	0	0	0	0	0	0	0	0	0	0	0	0	0	0	0	0	0	0	0	0	0	0	0	3.04386e-05	0	0	0	0	0	0	0	0	0	0	0	0	0	0	0	0	0	0	0	0	0	1.88094e-05	0
Bifidobacterium	0.000189301	0	0.00140092	0.000850224	0.00027828	0	0.000173145	0.000996957	0.000150642	0.000406818	3.34538e-05	9.41464e-05	0.000213696	8.89838e-05	0.000380642	0.000100435	4.01962e-05	8.83626e-05	0.000185391	0.000415406	6.13666e-05	3.71802e-05	0.000172184	0.000134641	0.000102815	9.13159e-05	5.60538e-05	8.99099e-05	3.99632e-05	1.85805e-05	0.000291545	0.000410565	0	0.000158504	0.0130874	0.000329598	0	0.000462214	0.000322165	0.00577293	0.00480497	0.00449727	0.000391236	0	0.00108021	0.000130693	0.00205648	0.000145773	0.000330469
Flammeovirga	0	0	4.31053e-05	0	0	0	0	0	0	0	0	0	0	0	0	0	0	0	0	0	0	0	0	0	0	0	0	0	0	0	0	0	0	3.96259e-05	0	0	0	0	0	0	0	0	0	0	0	0	0	0	0.000330469
Saccharopolyspora	0	0	0	0	0	0	0	5.24714e-05	0	0	0	0	0	0	0	0	0	2.94542e-05	0	0	0	0	0	0	0	0	0	0	0	0	0	0	0	0	0	0.000109866	0	0.000462214	0	0	0	0	0.000130412	0	0	0	0	0	0.000330469
Turicibacter	0	0	0	0	0	0	0	0	0	0	3.34538e-05	4.70732e-05	1.94269e-05	0	0	0	0	0	0	0	0	0	0	0	0	0	0	0	0	0	0	0	0	0	0	0	0	0.000115554	0	0	0	0	0	0	0	0	0	4.70234e-06	0
Calothrix	0	0	0	0	0	0	0.00011543	0.00251863	3.76605e-05	0	0	4.70732e-05	1.94269e-05	0	5.43774e-05	0.000301306	0	5.89084e-05	0	0	0	0	4.30459e-05	0	2.57036e-05	0	0.000112108	0	0	0	0	0	0	0	0	0.000109866	0	0	0	0	0	0	0	0	0	0	0	0	0
Delftia	0	0	0	8.22797e-05	0	0	2.88575e-05	0	0.000112982	0	6.69075e-05	2.35366e-05	1.94269e-05	0	0	0	0	8.83626e-05	6.17971e-05	0	6.13666e-05	7.43605e-05	0	2.24401e-05	0	3.04386e-05	0	8.99099e-05	0.000159853	3.71609e-05	0.000291545	0.000136855	0	0	0.00118977	0	0	0	0.000161082	0.00256575	0.000565291	0.000963701	0	0.000303859	0	9.802e-05	0.000137099	9.40468e-06	0
Thermobifida	0	0	0	0	0	5.13163e-05	0	0	7.53211e-05	0	0	0	0	0	0	0	0	0	0	5.93437e-05	0	0.000185901	0	2.24401e-05	0	0	0	0	0.000159853	0	0.000145773	0	0	0	0	0.000109866	0	0.000231107	0.000161082	0	0.000282646	0	0.000391236	0	0.000270051	0	0	0	0
Sinorhizobium	7.57203e-05	2.63331e-05	0	2.74266e-05	4.638e-05	0	5.77151e-05	0.000104943	3.76605e-05	0	0	0	1.94269e-05	0	0.000108755	3.34784e-05	0	2.94542e-05	0	0	0.000122733	0	0.000129138	6.73204e-05	0	0	0	2.24775e-05	0.000159853	0	0	0	0	0	0.000594884	0	0	0	0	0	0	0	0	0	0	0	0	0	0
Psychrobacter	0	0	0.000129316	0.000191986	0.00018552	0.000153949	0.000173145	0.000209886	0.000188303	4.06818e-05	0	0.000305976	3.88538e-05	8.89838e-05	0.000326264	0	0.000160785	0	0.000617971	0	6.13666e-05	0	4.30459e-05	0.000134641	5.14073e-05	0	0.000112108	0	0.00011989	0	0.000145773	0	0	3.96259e-05	0	0.000329598	0	0	0.00064433	0.000641437	0.000565291	0	0.000130412	0	0.000270051	0.00029406	0	9.40468e-06	0.000330469
Austwickia	0.000302881	2.63331e-05	4.31053e-05	2.74266e-05	0	0	5.77151e-05	0	7.53211e-05	0.000162727	0	0.000988538	0.000155415	8.89838e-05	0.000435019	0	0.000120588	8.83626e-05	6.17971e-05	0	0	0	0	8.97606e-05	7.71109e-05	0.000121754	0	0	0	1.85805e-05	0.000145773	0	0	0	0	0	0	0	0	0	0	0	0	0	0	3.26733e-05	0	0	0
Sporomusa	0	0	0	0	0	0.000359214	0	0	0	0	0.000468353	0	0	0	0	0	0	0	0	0	0	0	0	0	0	0	0	0	0	0	0	0.000136855	0	0	0	0	0	0	0	0	0	0	0	0	0	0	0	0	0
Gluconacetobacter	0	0	0	0	0	0	0	0	0	0	0	0	0	0	0	0	0	0	0	0	0	0	0	2.24401e-05	0	0	0	0	0	0	0	0	0	0	0	0	0	0	0	0	0	0	0	0	0	0	0	0	0
Pelobacter	0	0	0	0	9.27601e-05	0	0	0	0	0	0	4.70732e-05	1.94269e-05	0.000177968	0	0	0	0	0	0	0	0	4.30459e-05	0	0	0	0.000112108	0	0	0	0	0	0	0	0	0	0	0	0	0	0.000282646	0	0	0	0	0	0	9.40468e-06	0
Desulfobacterium	0	0	2.15527e-05	0	0	0	0	0	0	0.000366136	0	0	0	0	0	0	0	0	0	0	0	3.71802e-05	0	0	0	6.08772e-05	0	0	0	0	0.000145773	0	0	0	0	0	0	0	0	0	0	0	0	0	0	0	0	0	0
Entomoplasma	0	0	2.15527e-05	0	0	0	0	0	0	0	0	0	0	0	0	0	0	0	0	0	0	0	0	0	0	0	0	0	0	0	0	0	0	0	0	0	0	0	0	0	0	0	0	0	0	0	0	0	0
Halomonas	0.000946504	0.00110599	0.00114229	0.000740517	0.00190158	0.00143686	0.000721438	0.0280197	0.00158174	0.00117977	0.000401445	0.00235366	0.000738222	0.0106781	0.000815661	0.00103783	0.000763727	0.00164944	0.000803362	0.00640912	0.0003682	0.00193337	0.00137747	0.00451047	0.00136229	0.000182632	0.00644619	0.000494504	0.000359669	0.000185805	0.00174927	0.00136855	0.000473597	0.000158504	0.00178465	0.00142826	0.00123653	0.0015022	0.000966495	0.00256575	0.00141323	0.00224863	0.00117371	0.000303859	0.00108021	0.00803764	0.000822594	0.000550174	0.000330469
Mannheimia	7.57203e-05	0	6.4658e-05	2.74266e-05	0	0	0	0	0.000112982	0	0	0	1.94269e-05	0	0	0	0	0	0	0	0	0	0	0	0	0	0	0	0	0	0	0	0.00165759	0.000158504	0	0.00109866	0	0.000346661	0	0	0	0	0.000130412	0.000101286	0	0.000261387	0	2.82141e-05	0
Hydrogenovibrio	0	2.63331e-05	0	0	0	0	0	0	0	0	0	0	0	0	0	0	0	0	0	0	0	0	0	0	0	0	0	0	0	0	0	0	0	0	0	0	0	0	0	0	0	0	0	0	0	0	0	0	0
Chromohalobacter	0	0	2.15527e-05	0	0	0	0	0	0	0	0	0	0	0	0	0	0	0	0	0	0	0	0	0	0	0	0	0	0	0	0	0	0	0	0	0	0	0	0	0	0	0.000321234	0	0	0	0	0	0	0
Nakamurella	0.00011358	0	0	5.48531e-05	9.27601e-05	0.000256581	0	0.000314828	0.000225963	0	3.34538e-05	4.70732e-05	1.94269e-05	0.000177968	0.000271887	0	0.000120588	0.000265088	0	0	9.205e-05	3.71802e-05	0	4.48803e-05	0.000102815	3.04386e-05	0.000112108	0	0	0	0	0	0	0	0	0.000109866	0	0	0	0	0.000282646	0	0	0	0	3.26733e-05	0	9.40468e-06	0
Niastella	0	0	0	0	4.638e-05	0	0.00011543	0	0	0	0	0	0	0.000177968	0	0	0	0	0	0	6.13666e-05	0.000111541	0	0	0	0	0	0	0	0	0	0	0	0	0	0	0	0	0	0	0	0	0	0	0	0	0	4.70234e-06	0
Stackebrandtia	0	0	0	0	4.638e-05	5.13163e-05	0	0	0	0	0	0	0	0	0	0	0	0	6.17971e-05	0	0	0	0	0	0	0	0	0	3.99632e-05	0	0	0	0	0	0	0	0	0	0	0	0	0.000321234	0	0	0	0	0	0	0
Burkholderia	0.000265021	0.000157999	0.000215527	0.000219413	0.00037104	0.00107764	0.00034629	0.000262357	0.00361541	8.13637e-05	3.34538e-05	7.06098e-05	0.000271977	0.000533903	0.000815661	0.000167392	0.000281373	0.000382905	6.17971e-05	0	0.0001841	0.000260262	0.00021523	0.000314162	0.000205629	6.08772e-05	5.60538e-05	6.74324e-05	0.000839228	0.000334448	0.00058309	0.00054742	0	0.000158504	0.00713861	0.00054933	0.000353294	0.000808875	0.000483247	0.00898012	0.00226116	0.00706714	0.000652061	0.000101286	0.00108021	0	0.000274198	0.000282141	0.000660939
Alkaliphilus	0	0	0	0	0	0	0	0.000104943	0	0	0	0	0	0	0	0	0	0	0	0	0	0	0	0	0	0	0	0	0	0	0	0	0	0	0	0	0	0	0	0	0	0.00546097	0	0	0	0	0	0	0
Solimonas	0	0	0	0	0	0.000102633	0	0	0	0	0	0	0	0	0	0	8.03923e-05	0	0	0	0	0	0	2.24401e-05	0	0	0	0	0	0	0	0	0	0	0	0	0	0	0	0	0	0	0	0	0	0	0	9.87492e-05	0
Methylobacterium	0.000265021	0.000236998	0.000193974	8.22797e-05	0.00013914	0.000102633	0.00023086	0.00104943	0.000451926	0.000244091	3.34538e-05	2.35366e-05	0.000369111	0.000444919	0.000326264	0.000100435	0.000281373	5.89084e-05	0.000123594	0.000178031	0.000122733	0.000594884	4.30459e-05	0.000493683	5.14073e-05	0.000182632	5.60538e-05	0.000134865	0.000999081	7.43218e-05	0.000291545	0.00109484	0	3.96259e-05	0.00118977	0.000769062	0	0.00115554	0.000805412	0.00320718	0.00282646	0.00417604	0.000130412	0.00131672	0	0.000130693	0.000548396	4.70234e-06	0
Tistrella	0	0	0	0	0	0	0	0	0	0	0	0	0	0	5.43774e-05	0	0	0	0	0	0	0	0	0	0	0	0	0	0	0	0	0	0	0	0	0	0	0	0	0	0.000282646	0	0	0	0	0	0	0	0
Scytonema	0	0	0	5.48531e-05	0	0	0	0.000157414	0	4.06818e-05	0	0	0	8.89838e-05	0	0	4.01962e-05	0	6.17971e-05	0	3.06833e-05	3.71802e-05	4.30459e-05	2.24401e-05	5.14073e-05	9.13159e-05	0.000168161	0	0	1.85805e-05	0	0	0	0	0	0	0	0	0.000322165	0	0.000565291	0	0	0	0	0	0	0	0
Acaryochloris	0	0	2.15527e-05	0	0	0	0	0.000419771	0	0	0	0	0	0	5.43774e-05	0.000133914	0	0	0	0	0	0	0	2.24401e-05	0	0	0	4.49549e-05	0	1.85805e-05	0	0	0	0	0	0	0	0	0	0	0	0.000321234	0	0	0	0	0	4.70234e-06	0
Luteipulveratus	3.78601e-05	0	0	0	0.00013914	5.13163e-05	0	0	0	0	0	4.70732e-05	0	0	0	0	0	2.94542e-05	0	0	0	0	0	0	0	0	0	0	0.00011989	0	0	0	0	0	0	0	0	0	0	0	0	0	0	0	0	0	0	0	0
Thermanaerovibrio	0	0	0	0	0	5.13163e-05	0	0	0	0	0	0	0	0	0	0	0	0	0	0	0	0	0	0	0	0	0	0	0	0	0	0	0	0	0	0	0	0	0	0	0	0	0	0	0	0	0	0	0
Sutterella	0	0	0	0	0	5.13163e-05	0	5.24714e-05	0	0	0	0	0	0	0.000108755	0	0	0	0	0	0	0	0	2.24401e-05	0	0	0	0	0.00011989	0	0	0	0	0	0	0.000109866	0	0	0	0	0	0	0	0	0	0	0	4.70234e-06	0
Raoultella	0	0	8.62106e-05	0	0	0	0	0	0	4.06818e-05	0	0	0	0	0	0	0	0	0	5.93437e-05	0	0	0	0	0	0	0	0	0	0	0	0	0	0	0	0	0	0	0	0	0	0	0	0	0	3.26733e-05	0.000274198	0.00134487	0
Nocardia	0.00011358	0	2.15527e-05	0	9.27601e-05	0.000205265	0	0	7.53211e-05	0	3.34538e-05	0.00120037	0.000291404	8.89838e-05	0.00021751	6.69568e-05	0.000160785	0	0	0	0	0	0.000129138	0.0129255	0.000128518	0	0	0	0	0	0.00466472	0.000410565	0	0	0	0	0	0.000231107	0	0	0	0.00128493	0.000391236	0.000101286	0	3.26733e-05	0	4.70234e-06	0
Peptoclostridium	0	0	2.15527e-05	0	0	0.000153949	0	0	0	0	0	0	0	8.89838e-05	0	0	0	0	0	0	0	0	0	2.24401e-05	0	0	0	0	0	0	0	0	0	0	0	0	0	0	0	0	0	0	0	0	0.000270051	0	0	1.4107e-05	0
Sneathia	0	0	0	0	0	0	0	0	0	0	0	0	0	0	5.43774e-05	0	4.01962e-05	0	0	0	0	3.71802e-05	8.60919e-05	0	0	0	0	0	0	0	0	0.00027371	0	0	0	0	0	0	0	0	0	0	0	0	0	0	0	0	0
Comamonas	3.78601e-05	2.63331e-05	0.000129316	0.000164559	0.0002319	0.00184739	0.00011543	0.0003673	0.00579972	0.000162727	0.000100361	0.000376586	0.00056338	0.000266951	0.000108755	6.69568e-05	0.000120588	8.83626e-05	0	0	0	3.71802e-05	4.30459e-05	0.000336602	5.14073e-05	9.13159e-05	0	2.24775e-05	0.00011989	7.43218e-05	0.000145773	0.00027371	0	3.96259e-05	0.00237954	0	0.000176647	0.000115554	0.000161082	0.00192431	0.000565291	0.00128493	0.000130412	0	0.000270051	0	0	0	0
Crinalium	0	0	0	0	0	0	0	5.24714e-05	0	0	0	0	0	0	0.0023926	0	0	0	0	0	0	0	0	0	0	0	0.000168161	0	0	0	0	0.000136855	0	0	0	0.000109866	0	0	0	0	0	0	0	0	0	0	0	2.82141e-05	0
Luteimonas	0	0	0	0.000109706	4.638e-05	0	0	0.000104943	3.76605e-05	0.000162727	0	0	1.94269e-05	8.89838e-05	0	0	4.01962e-05	2.94542e-05	0	0	0	3.71802e-05	8.60919e-05	0	2.57036e-05	0	0	0	0	0	0	0	0	0	0	0	0	0	0	0	0	0	0	0	0	0	0.000137099	0	0
Dactylococcopsis	0	0	0	0	0	0	0	0	0	0	0	0	0	0	0	0	0	0	0	0	0	0	0	0	0	0	5.60538e-05	0	0	0	0	0	0	0	0	0	0	0	0	0	0	0	0	0	0	0	0	0	0
Dechloromonas	0	2.63331e-05	4.31053e-05	0	0	0	5.77151e-05	0	0.00139344	0.000162727	3.34538e-05	9.41464e-05	3.88538e-05	0.000177968	0	0	0	0	0	0	0	7.43605e-05	0	0.00219913	0	6.08772e-05	0	0	3.99632e-05	0	0	0.00027371	0	0	0	0	0	0	0	0	0	0	0	0	0	0	0	4.70234e-06	0
Enterococcus	3.78601e-05	0	0.000129316	0.00150846	4.638e-05	0.000153949	5.77151e-05	0.000104943	0.000150642	0	0.000100361	0.000117683	5.82807e-05	0	5.43774e-05	0	0	0.000147271	0	0.000118687	0	0.000148721	8.60919e-05	0	0	0.000152193	5.60538e-05	0	0	9.29023e-05	0.000291545	0	0	0.000277382	0	0	0	0	0.000161082	0	0.013567	0.000321234	0	0.000101286	0	6.53467e-05	0.000137099	0.000940468	0
Actinoalloteichus	0	0	0	0	0	0	0	0	0	0	0	7.06098e-05	0	0	0	0	0	0	0	0	0	0	0	0	0	0	0	0	0	0	0	0	0	0	0	0	0	0	0	0	0	0	0	0	0	0	0	0	0
Nitrospira	0	0	6.4658e-05	5.48531e-05	0.000834841	5.13163e-05	8.65726e-05	0	3.76605e-05	0	0	0	1.94269e-05	0	0	0	0.000160785	0	0	0.000118687	0	0	0	2.24401e-05	5.14073e-05	0	0.000112108	0	0.000399632	7.43218e-05	0.000145773	0	0	0	0.000594884	0	0	0	0.000161082	0	0	0.000321234	0	0	0	0	0	4.70234e-06	0
Catenovulum	0	0	0	0	0	0	0	0	0.000112982	0	0	0	0	0	0	3.34784e-05	0	0	6.17971e-05	0	0	0	0	0	0	0	0	0	0	0	0	0	0	0	0	0	0	0	0	0	0	0	0	0	0	0	0	9.40468e-06	0
Owenweeksia	0	0	0	0	0	0	0	0	0	0	0	0	0	0	0	0	0	0	0	0	6.13666e-05	0	0	0	0	0	0	0	0	0	0	0	0	0	0.000594884	0	0	0	0	0	0	0	0	0	0	0	0	0	0
Xanthomonas	0	2.63331e-05	2.15527e-05	8.22797e-05	0	0	0.000202003	0.000262357	3.76605e-05	0.0004475	0	0	5.82807e-05	8.89838e-05	5.43774e-05	0	0	2.94542e-05	0	5.93437e-05	3.06833e-05	0	0	6.73204e-05	5.14073e-05	0	0	8.99099e-05	7.99265e-05	0	0	0	0	0	0.000594884	0	0	0.000231107	0	0	0.00113058	0.000321234	0	0	0.000540103	0.000130693	0.000137099	0.000239819	0
Kurthia	0	0	0	0	0	0	0	0	0	0	0	0	0	0	0	3.34784e-05	4.01962e-05	0	0	0	0	0	0	0	0	0	0	0	0	0	0	0	0	0	0	0	0	0	0	0	0	0	0	0	0	0	0	0	0
Frateuria	0	0	0	2.74266e-05	0	0	0	0	0	0	0	0	0	0	0	0	0	0	0	0	0	0	0	0	0	0	0	0	0	0	0	0	0	0	0	0	0	0.000115554	0	0	0.000282646	0	0	0	0	0	0	0	0
Noviherbaspirillum	0	2.63331e-05	0	0	0	0	0	0	0	0	0	2.35366e-05	0	0	0	0	0	0	0	0	0	0	0	0	2.57036e-05	0	0	0	0	0	0	0	0	0	0	0	0	0	0	0	0.000282646	0	0	0	0	0	0	0	0
Geobacter	7.57203e-05	0	0.000280184	0.00109706	0	0.000102633	0.00337633	0.000314828	0.000112982	0.0031325	0.000200723	9.41464e-05	0	0	0	6.69568e-05	0.000281373	0.000589084	6.17971e-05	0.000237375	0.000705716	0	4.30459e-05	4.48803e-05	0.000128518	0.00106535	0	0.000134865	3.99632e-05	3.71609e-05	0	0	0	0	0	0	0	0	0	0	0	0	0	0	0	0	0	0	0
Ruania	7.57203e-05	0	4.31053e-05	0	9.27601e-05	0	0	0	3.76605e-05	0.000122045	0	0.000470732	9.71345e-05	0	0	0	0	2.94542e-05	0	0	3.06833e-05	0	0	2.24401e-05	2.57036e-05	0	0	0	0	0	0	0	0	0	0	0	0	0	0	0	0	0	0	0	0	0	0	0	0
Salinibacter	0	0	0	0	0	0	0	0	0	0	0	2.35366e-05	0	0	0	0	0	0	0	0	0	0	0	2.24401e-05	0	0	0	0	0	0	0	0	0	0	0	0	0	0	0	0	0	0	0	0	0	0	0	0	0
Acholeplasma	0	0	0	2.74266e-05	0	0	0	5.24714e-05	0	0	0	0	0	8.89838e-05	0	0	4.01962e-05	5.89084e-05	0	0	0	0	0	0	0	0	0	0	0	0	0	0	0.000236798	3.96259e-05	0	0	0	0	0	0	0	0	0	0	0	0	0	3.76187e-05	0
Jonesia	0	0	0	0	0	0	0	0	0	0	0	0	1.94269e-05	0	0	0	4.01962e-05	0	0	0	0	0	0	0	0	0	0	0	3.99632e-05	0	0	0	0	0	0	0	0	0	0	0	0	0	0	0	0	0	0	0	0
Opitutus	0	0	0	0	0	0	0	0.000104943	0	0	0	0	0	0	0	3.34784e-05	0	0	0	0	3.06833e-05	0	0	0	0	0	0.000168161	0	3.99632e-05	0	0	0	0	0	0	0	0	0	0	0	0.000282646	0	0	0	0	0	0	0	0
Methylibium	0	0	0	0	0	0.000153949	2.88575e-05	0	0	0	3.34538e-05	0	0.000213696	0	0	0.000133914	4.01962e-05	0	0	0	3.06833e-05	0	0	2.24401e-05	0	3.04386e-05	0.000224215	0	0.000719338	0	0	0	0	0	0	0	0	0	0	0.000641437	0	0	0	0	0	0	0	0	0
Borrelia	0	0	0	5.48531e-05	0	0	0	0	0	0	0	0	0	0	5.43774e-05	0	0	0	0	0	0	0	0	0	0	0	0	0	0	0	0	0	0	0	0	0	0	0	0	0	0	0	0	0	0	0	0	0	0
Moritella	0	0	0	0	0	0	0	0	0	0	0	0	1.94269e-05	0	0.000108755	0	0	0	0	0	0	0	0	0	0	0	0	0	0	0	0	0	0	0	0	0	0	0	0	0	0	0	0	0	0	0	0	0.000145773	0
Cedecea	0	0	0	0	0	0	0	0	3.76605e-05	0	0	0	0	0	0	0	0	0	0	0	0	0	0	0	0	0	0	0	0	0	0	0	0	0	0	0	0	0	0	0	0	0	0	0	0	0	0	0.000315057	0
Synechococcus	0	0	4.31053e-05	5.48531e-05	4.638e-05	0	0	0.000419771	7.53211e-05	4.06818e-05	0	0	0	0	0.0045677	0	0.000160785	0	0	0	0	7.43605e-05	0	0.000112201	2.57036e-05	0	0.00044843	0	0	0	0	0	0	3.96259e-05	0	0	0	0	0	0	0	0	0	0.000101286	0	3.26733e-05	0	9.40468e-06	0
Aneurinibacillus	0	0	0	0	0	0	0	0	0	0	0	0	1.94269e-05	0	0	0	0	0	0	0	0	7.43605e-05	0	0	0	0	0	0	0	0	0	0	0	0	0.000594884	0	0	0	0	0	0	0	0	0	0	0	0	0	0
Erysipelothrix	0	0	0	5.48531e-05	0	0	0	0	0	0	0	0	0	0	0	0	0	0	0	0	3.06833e-05	0	0	0	0	0	0	0	3.99632e-05	0	0	0	0	3.96259e-05	0	0	0	0	0	0	0	0	0	0	0	0	0	4.70234e-06	0
Microbacterium	0.00170371	0.000789993	0.0020044	0.000850224	0.00635407	0.000923693	0.000750296	0.0003673	0.000828532	0.00113909	0.000468353	0.00520159	0.00102963	0.00204663	0.000924415	0.000133914	0.000321569	0.00055963	0.000370782	0.000949499	6.13666e-05	0.000408983	0.00124833	0.00143617	0.000231333	3.04386e-05	0.000280269	4.49549e-05	0.000159853	0.000148644	0.000145773	0.00027371	0	3.96259e-05	0.00178465	0.000219732	0.000529942	0.000346661	0.000805412	0.00128287	0.0124364	0.000963701	0	0.000202573	0.00108021	9.802e-05	0.000137099	0	0.000330469
Ketogulonicigenium	0	0	0	2.74266e-05	4.638e-05	0	0	0.000787071	0	0	0	2.35366e-05	0	0	0	0	0	0	0	0	0	3.71802e-05	0	0	0	0	0	0	0	0	0	0	0	0	0	0	0	0	0	0	0	0	0	0	0	0	0	0	0
Mahella	0	0	0	0	4.638e-05	0	0	0	0	0	0	0	0	0	0	0	0	0	0	0	0	0	0	0	0	0	0	0	0	0	0	0	0	0	0	0	0	0	0	0	0	0	0	0	0	0	0	0.000112856	0
Anaerolinea	7.57203e-05	0	0	0	9.27601e-05	0	0.00011543	0	7.53211e-05	4.06818e-05	0	0	0	0	0	0.000133914	0	0	0	5.93437e-05	0	0	0	0	0	0	0	2.24775e-05	0	0	0	0	0	0	0	0	0	0	0	0	0	0	0	0	0	0	0	9.40468e-06	0
Turneriella	0	0	0	0	0	0	0	0	0	0	0	0	0	0	0	0	0	0	0	0	0	0	4.30459e-05	0	0	0	0	0	0	0	0	0	0	0	0	0	0	0	0	0	0	0	0	0	0	0	0	0	0
Brachyspira	0	0	2.15527e-05	0	0	0	0	0	0	0	0	0	0	0	0	0	0	0	0	0	0	0	0	2.24401e-05	0	0	0	0	0	0	0	0	0	0	0	0	0	0	0	0	0	0	0	0	0	0	0	9.40468e-06	0
Anaerococcus	0.00200659	5.26662e-05	0.00256477	0.000301692	0.00055656	0.000205265	0.000490578	0.000262357	0.000414266	8.13637e-05	6.69075e-05	2.35366e-05	9.71345e-05	0	0.000163132	0.00716438	0.000200981	0.000235634	6.17971e-05	0.000237375	0.000122733	0.000855146	4.30459e-05	0.00208693	0.000128518	0	0.000168161	8.99099e-05	0.000279743	0.000185805	0.00116618	0.00136855	0.000710395	0.000554763	0	0.00153812	0.00317965	0.00392882	0.00563789	0.000641437	0.00395704	0.000642467	0.00221701	0.00232959	0.000540103	0.000359407	0.00150809	0.00015988	0.00198282
Agrococcus	0	0	2.15527e-05	0	0.000695701	0	0	0	0	0	0	0.000447196	1.94269e-05	0	0	0	0	0	0	0	0	0	0	0	0	0	0.000392377	0	0	0	0	0	0	0	0	0	0	0	0.000483247	0	0	0	0	0	0.000270051	0	0	0	0
Chroococcidiopsis	0	0	0	0	4.638e-05	0.000102633	0	5.24714e-05	0	0	0	0	0	0	0	3.34784e-05	0	0	0	0	0	0	0	0	2.57036e-05	0	0	0	3.99632e-05	0	0	0	0	0	0	0	0	0	0.000161082	0	0	0	0	0	0	0	0	0	0
Citrobacter	3.78601e-05	2.63331e-05	6.4658e-05	8.22797e-05	9.27601e-05	0.000102633	8.65726e-05	0	0.000188303	0	0.000133815	2.35366e-05	0	0	0	0	8.03923e-05	8.83626e-05	0.000123594	0	0	0.000223081	0	6.73204e-05	0	0	0.000112108	0	0.00011989	0	0	0	0	0	0	0	0	0.000115554	0.000322165	0.00128287	0	0	0.000130412	0.000101286	0	0.00140495	0.000548396	0.177024	0.000330469
Parvibaculum	0	0	0	0	0	0	0	5.24714e-05	0	0	0	0	0	0	0	0	0	0	0	0	0	0	0	4.48803e-05	2.57036e-05	0	0	0	0	0	0	0	0	0	0	0	0	0	0	0	0	0	0	0	0	0	0	0	0
Lysobacter	0	0.000131666	2.15527e-05	0.000191986	0.00111312	0.000359214	0	0.000787071	0.000225963	0.000244091	6.69075e-05	2.35366e-05	1.94269e-05	0.000355935	0	0.000133914	0.000321569	0	0.000123594	0	0.000153417	0	0.00021523	0.000785405	2.57036e-05	0	0	0.000134865	0	1.85805e-05	0	0.000136855	0	0	0	0.000329598	0	0	0	0	0.000282646	0.000321234	0	0.000101286	0	0	0	0	0
Azoarcus	0	5.26662e-05	0	0	0	0	0	0	0.000112982	4.06818e-05	0	0	0	0	0	0	0	0	0.000123594	0	3.06833e-05	0	0	0	0	0	0	0	3.99632e-05	0	0	0	0	0	0	0	0	0	0	0.00192431	0	0	0	0	0	0	0	0	0
Plantibacter	0	0	0	5.48531e-05	0	0	0	0.000209886	0	0	0	0	0	0	0	0	0	0	0	0	0	0	0	0	0	0	5.60538e-05	0	0	0	0	0	0	0	0	0	0	0	0	0.000641437	0	0	0	0	0	0	0	0	0
Paraoerskovia	0	0	0	0	0	0	0	0	3.76605e-05	0	0	0	1.94269e-05	0	0	0	0	0	0	0	0	0	0	0	0	0	0	0	0	0	0	0	0	0	0	0	0	0	0	0	0	0	0	0	0	0	0	0	0
Tropheryma	3.78601e-05	0	4.31053e-05	0	0	0	0	0	0	0	0	0.000188293	1.94269e-05	8.89838e-05	0	0	0	2.94542e-05	0	0	0	0	0	2.24401e-05	0	0	0	2.24775e-05	3.99632e-05	0	0	0	0	3.96259e-05	0.000594884	0	0	0	0	0	0.000282646	0	0	0	0	0	0.000137099	0	0
Haliangium	0	0	0.000172421	0	0	0	0	0	0	0	0	0	0	0	0	0	0	0	0	0	0	0	4.30459e-05	0	0	0	0	0	0	0	0	0	0	0	0	0	0	0	0	0	0	0.000642467	0	0	0	0	0	0	0
Polaribacter	7.57203e-05	0	2.15527e-05	2.74266e-05	0	5.13163e-05	0	0	0	0	0	0	0	0	0	0	0	0	0	0	0	3.71802e-05	0	2.24401e-05	0	0	0.000280269	0	0	0	0	0	0	0	0	0	0	0	0	0	0	0	0	0	0	0	0	4.70234e-06	0
Caloramator	0	0	0	0	4.638e-05	5.13163e-05	0	0	0	0	0	0	0	0	0	0	0	0	0	0	0	0	0	2.24401e-05	0	0	0	0	0	0	0	0	0	0	0	0	0	0	0	0	0	0	0	0	0	0	0	1.4107e-05	0
Gluconobacter	0	0	0	0	0	0	0	0	0	0	0	0	5.82807e-05	0	0	0	0	0	0	0	0	0	0	0	0	0	0	0	0	1.85805e-05	0	0	0	3.96259e-05	0	0	0	0	0	0	0	0	0	0	0	0	0	0	0
Belliella	0	0	0	2.74266e-05	0	5.13163e-05	0	0	0	0	0	0	0	0	0	0	0	0	0	0	0	0	0	0	0	0	0	0	0	0	0	0	0	0	0	0	0	0	0	0	0.000282646	0	0	0	0	0	0	0	0
Methyloversatilis	0	0.000605662	0	5.48531e-05	0	0	0	5.24714e-05	7.53211e-05	0	0	0	0	0	0	6.69568e-05	0	0	0	0	3.06833e-05	0	4.30459e-05	0	0	0	0	0	0	0	0	0	0	0	0	0	0	0	0	0	0	0	0	0	0	0	0	0	0
Simplicispira	0	0	0	0.000109706	4.638e-05	0	0	0	7.53211e-05	0	3.34538e-05	0	0	0	0.000271887	0	4.01962e-05	0	0	0.000118687	0	0	0	4.48803e-05	0	0	0	0	0	5.57414e-05	0	0	0	0	0.000594884	0	0.000176647	0	0	0	0	0	0	0.000101286	0	0	0	4.70234e-06	0
Colwellia	0	0	0	2.74266e-05	0	0	8.65726e-05	0	0	0	0	0	0	0	0	0	0	0	0	0	0	0	0	0	0	0	0	0	0	0	0	0	0	0	0	0	0	0	0	0	0	0	0	0	0	0	0	0	0
Lactobacillus	0.00791277	0.000816327	0.0179103	0.00726804	0.00653959	0.00266845	0.00764725	0.0319551	0.00395436	0.00431227	0.00234176	0.00127098	0.00161243	0.00338138	0.00413268	0.0021761	0.00474315	0.00303378	0.00321345	0.00510355	0.00177963	0.00814247	0.00387413	0.00246842	0.00172214	0.00155237	0.00627803	0.00325923	0.00155857	0.00289855	0.00174927	0.00218968	0.000473597	0.00245681	0.00594884	0.00351571	0.00211977	0.00115554	0.00338273	0.00898012	0.00113058	0.0028911	0.00195618	0.00111415	0.00540103	0.00836437	0.00370167	0.00130255	0.000991408
Bosea	0.000227161	0	0.000107763	0.000493678	0	0.00246318	5.77151e-05	5.24714e-05	0.000150642	0	0.000100361	2.35366e-05	0	0.000266951	0.000108755	0	0	5.89084e-05	0.000185391	0	0.000337516	7.43605e-05	0.00124833	0.00143617	0	9.13159e-05	0	0	3.99632e-05	0	0	0	0	0	0.000594884	0	0	0	0.000322165	0	0	0	0	0	0	0	0	0	0.000330469
Rhodopirellula	3.78601e-05	0	0	0	0	0	0	0	0	0	0	0	0	0	0	0	8.03923e-05	0	0	0	0	0	0	0	0	0	0	0	0	0	0	0	0	0	0	0	0	0	0	0	0	0	0	0	0	0	0	0	0
Nostoc	7.57203e-05	2.63331e-05	6.4658e-05	2.74266e-05	4.638e-05	0	2.88575e-05	0.0003673	3.76605e-05	0.000366136	6.69075e-05	0	7.77076e-05	0.000177968	0.000380642	0.000669568	0	5.89084e-05	6.17971e-05	0	3.06833e-05	3.71802e-05	4.30459e-05	2.24401e-05	0	0	0.000504484	0	3.99632e-05	3.71609e-05	0	0	0	0	0	0	0	0	0	0	0.000565291	0	0	0	0.000270051	0	0	0	0
Bdellovibrio	0.00011358	0.000526662	0.000129316	0	0	0	0	0	0	0.00296977	0	0	3.88538e-05	0	0	0	0	0	0	0	3.06833e-05	0	4.30459e-05	0.00118933	0	0	0	0	0	0	0.000145773	0.000410565	0	3.96259e-05	0.000594884	0.000109866	0	0.000115554	0.000322165	0.00128287	0	0	0	0	0	0	0	4.70234e-05	0
Jeotgalibacillus	0	0	0	0	0	0	0	0	0	0	0	0	3.88538e-05	0	0	0	0	0	0	0	0	0	0	0	0	0.000121754	0	0	0	0	0	0	0	0	0	0	0	0	0	0	0	0	0	0	0	0	0	0	0
Chondromyces	0	0	4.31053e-05	5.48531e-05	0	0	2.88575e-05	0	0	4.06818e-05	0	0	0	0	0	0	0	0	0	0	0	0	0	0.000112201	0	0	0	0	0	0	0	0	0	0	0	0	0	0	0	0	0	0	0	0	0	0	0	0	0
Blattabacterium	0	0	0	0	9.27601e-05	0.000153949	0	0	0	0	0	0	0	0	0	0	0	0	0	0	3.06833e-05	0	8.60919e-05	2.24401e-05	0	0	0	0	0	0	0	0	0	0	0	0	0	0	0	0	0	0	0	0	0	0	0	0.000376187	0
Fimbriimonas	0	0	2.15527e-05	0	0	0	0	0	0	0	0	0	0	0	0	0	0	0	0	0	0	0	0	6.73204e-05	0	0	0	0	0	0	0	0	0	0	0	0	0	0	0	0	0	0	0	0	0	0	0	0	0
Kushneria	0	0	0	0	9.27601e-05	0	0	0	0	0	0	0	0	0	0	0	0	0	0	0	0	0	0	0	0	0	0	0	0	0	0	0	0	0	0	0	0	0	0	0	0	0	0	0	0	0	0.000274198	0.000263331	0
Geitlerinema	0	2.63331e-05	0	0	0	5.13163e-05	0	5.24714e-05	0	0	0	0	0	0	0	0.000368262	0	0	0	0	0	7.43605e-05	0	0	0	0	0	0	0	1.85805e-05	0	0	0	0	0	0	0.000176647	0	0.000322165	0	0	0	0	0	0	0	0	0	0
Spiribacter	0	0	2.15527e-05	0	0	0	0	0	0	0	0	0	0	0	0	0	0	0	0	0	0	0	0	0	0	0	0	0	0.00011989	0	0	0	0	0	0	0	0	0	0	0	0	0	0	0	0	0	0	0	0
Serinicoccus	0.000340741	2.63331e-05	6.4658e-05	5.48531e-05	0.00013914	5.13163e-05	8.65726e-05	0	0.000188303	0.000122045	6.69075e-05	0.00103561	0.000291404	8.89838e-05	0.000271887	3.34784e-05	0	5.89084e-05	6.17971e-05	0.000118687	0	3.71802e-05	4.30459e-05	0.000112201	2.57036e-05	3.04386e-05	0	2.24775e-05	7.99265e-05	3.71609e-05	0	0	0	0	0	0	0	0	0	0	0	0	0	0	0	6.53467e-05	0	0	0
[truncated: 533 more columns]
